# Supplementary material for: Adaptation and evolution of deep-sea scale worms (Annelida: Polynoidae): insights from transcriptome comparison with a shallow-water species
Source: Sci Rep. 2017 Apr 11;7:46205. doi: 10.1038/srep46205 (PMC5387418; doi:10.1038/srep46205)
Supplement: Supplementary Tables [file srep46205-s2.xls]

## Sheet: Table_S1
Table S1. Accession number of downloaded annelid hemoglobin sequences used in phylogenetic analysis.
Accession no.	Species name	Gene name
ADO63771.1	Branchiplicatus cupreus_2	hemoglobin, partial
ADO63772.1	Lepidonotopodium williamsae	hemoglobin, partial
ADO63770.1	Branchiplicatus cupreus_1	hemoglobin, partial
ADO63769.1	Branchinotogluma segonzaci	hemoglobin
ADO63768.1	Branchinotogluma trifurcus	hemoglobin
ACU21605.1	Branchipolynoe seepensis	extracellular single-domain globin, partial
ACU21604.1	Branchipolynoe symmytilida	extracellular single-domain globin, partial
ACU21603.1	Branchipolynoe seepensis	extracellular tetra-domain globin, partial
ACU21602.1	Branchipolynoe seepensis	extracellular tetra-domain globin, partial
ACU21601.1	Branchipolynoe seepensis	extracellular tetra-domain globin, partial
ACU21600.1	Branchipolynoe seepensis	extracellular tetra-domain globin, partial
ACU21599.1	Branchipolynoe symmytilida	extracellular tetra-domain globin, partial
ACU21598.1	Branchipolynoe symmytilida	extracellular tetra-domain globin, partial
ACU21597.1	Branchipolynoe symmytilida	extracellular tetra-domain globin, partial
ACU21596.1	Branchipolynoe symmytilida	extracellular tetra-domain globin, partial
CAA37995.1	Glycera dibranchiata	globin P1
AAA29160.1	Glycera dibranchiata	globin P2
AAA29161.1	Glycera dibranchiata	globin P3
AAC14536.1	Lumbricus terrestris	hemoglobin chain d2
P08924.1	Lumbricus terrestris	Extracellular globin-1
P02218.2	Lumbricus terrestris	Extracellular globin-2
P11069.3	Lumbricus terrestris	Extracellular globin-3
P13579.1	Lumbricus terrestris	Extracellular globin-4

## Sheet: Table_S2
Table S2. Results of Interproscan annotation for the three species of scale worms.
Annotation of genes from B. pettiboneae										Annotation of genes from Lepidonotopodium sp.											Annotation of genes from H. imbricata
Gene ID	Length	Signature Description	Start location	Stop location	E-value	InterPro acc#	InterPro annotations	GO annotations	Pathways annotations	Gene ID	Length	Signature Description	Start location	Stop location	E-value	InterPro acc#	InterPro annotations	GO annotations	Pathways annotations		Gene ID	Length	Signature Description	Start location	Stop location	E-value	InterPro acc#	InterPro annotations	GO annotations	Pathways annotations
TR10006|c0_g1_i1|m.1	248		205	228	7.24e-31	IPR015424	Pyridoxal phosphate-dependent transferase			TR1|c0_g2_i1|m.2	214	Prokaryotic membrane lipoprotein lipid attachment site profile.	1	30	5						TR100|c0_g1_i1|m.63	219	FAD dependent oxidoreductase	1	200	1.7e-35	IPR006076	FAD dependent oxidoreductase	GO:0016491|GO:0055114
TR10024|c0_g1_i1|m.3	181	IPT/TIG domain	100	159	1.7e-07	IPR002909	IPT domain	GO:0005515		TR100005|c0_g1_i1|m.106942	123		1	96	7e-18						TR10000|c0_g1_i1|m.1	143		30	58	-
TR10035|c0_g1_i1|m.5	116		71	91	-					TR100007|c0_g1_i1|m.106944	124	Major Facilitator Superfamily	6	96	9.1e-09	IPR011701	Major facilitator superfamily	GO:0016021|GO:0055085			TR10001|c0_g2_i1|m.3	166		28	147	7.7e-22
TR10037|c0_g1_i1|m.6	290	Spectrin repeat	191	289	1.3e-05	IPR002017	Spectrin repeat	GO:0005515		TR100010|c0_g1_i1|m.106945	470		404	432	-						TR10001|c0_g3_i1|m.5	225		28	196	1.2e-21
TR10049|c0_g1_i1|m.7	175	Nucleotide-diphospho-sugar transferase	78	173	5.3e-14	IPR005069	Nucleotide-diphospho-sugar transferase			TR100010|c0_g1_i1|m.106946	105		59	80	-						TR1001|c0_g1_i1|m.13	143		1	45	7.2e-05	IPR000859	CUB domain
TR10063|c0_g1_i1|m.9	154		39	126	3.6e-10					TR100015|c0_g1_i1|m.106948	267		195	263	4.1e-07	IPR016186	C-type lectin-like				TR10010|c0_g1_i1|m.9	118		2	118	9.04e-37
TR10065|c0_g2_i1|m.11	234		4	189	1.51e-05					TR10002|c0_g1_i1|m.4217	165		41	164	3.2e-26	IPR007145	Microtubule-associated protein, MAP65/Ase1/PRC1	GO:0000226|GO:0000910|GO:0008017			TR10013|c0_g1_i1|m.12	156	CUT domain	50	129	4.3e-28	IPR003350	CUT domain	GO:0003677
TR10067|c0_g2_i1|m.12	355	AMP-binding enzyme	4	353	3.1e-44	IPR000873	AMP-dependent synthetase/ligase	GO:0003824|GO:0008152		TR10002|c0_g2_i1|m.4218	166		42	165	3.2e-26	IPR007145	Microtubule-associated protein, MAP65/Ase1/PRC1	GO:0000226|GO:0000910|GO:0008017			TR10022|c0_g2_i1|m.14	124		2	65	9.3e-24
TR10076|c0_g1_i1|m.16	243	Domain of unknown function (DUF4564)	3	168	1.3e-42	IPR027846	Protein of unknown function DUF4564			TR100020|c0_g1_i1|m.106950	142		88	114	2.6e-09	IPR013087	Zinc finger C2H2-type/integrase DNA-binding domain	GO:0003676			TR10038|c0_g2_i1|m.16	101		43	96	2e-13	IPR008979	Galactose-binding domain-like
TR10084|c0_g1_i1|m.24	170	Glycosyl hydrolases family 18	21	161	1.7e-13	IPR001223	Glycoside hydrolase family 18, catalytic domain	GO:0004553|GO:0005975		TR100026|c0_g1_i1|m.106956	267		148	196	0.00033						TR10039|c0_g1_i1|m.17	126	short chain dehydrogenase	46	125	4.3e-13	IPR002198	Short-chain dehydrogenase/reductase SDR	GO:0008152|GO:0016491
TR10095|c0_g1_i1|m.26	229		30	214	7.2e-32	IPR011990	Tetratricopeptide-like helical domain	GO:0005515		TR100038|c0_g1_i1|m.106958	202		72	174	3.02e-05						TR10040|c0_g2_i1|m.19	149	Protein of unknown function (DUF563)	65	149	3.2e-16	IPR007657	Glycosyltransferase AER61, uncharacterised	GO:0016757
TR10096|c0_g1_i1|m.27	195	Transmembrane amino acid transporter protein	1	191	7e-18	IPR013057	Amino acid transporter, transmembrane domain			TR10004|c0_g1_i1|m.4219	287		5	253	2.5e-81	IPR001503	Glycosyl transferase, family 10	GO:0006486|GO:0008417|GO:0016020	UniPathway: UPA00378		TR10041|c0_g1_i1|m.20	115		1	115	5.2e-70	IPR030564	Myotubularin family
TR10099|c0_g1_i1|m.28	298		214	234	-					TR100046|c0_g1_i1|m.106962	302		18	302	1.8e-74	IPR007188	Actin-related protein 2/3 complex subunit 2	GO:0005885|GO:0015629|GO:0030833|GO:0034314			TR1006|c0_g1_i1|m.37	109	Leucine rich repeat	46	105	3.2e-12	IPR001611	Leucine-rich repeat	GO:0005515
TR10113|c0_g1_i1|m.32	206	Ribosomal protein S7 signature.	72	98	-	IPR020606	Ribosomal protein S7, conserved site	GO:0003723|GO:0003735|GO:0006412		TR100056|c0_g1_i1|m.106964	478		446	478	2.2e-12	IPR010987	Glutathione S-transferase, C-terminal-like				TR10060|c0_g1_i1|m.24	305	Receptor L domain	98	209	7.1e-27	IPR000494	Receptor L-domain
TR1012|c0_g1_i1|m.38	385		279	299	-					TR100058|c0_g1_i1|m.106966	117		2	81	6.37e-10						TR10065|c0_g1_i1|m.30	114		3	113	-
TR1012|c1_g1_i1|m.40	134		31	55	2.8e-05	IPR013087	Zinc finger C2H2-type/integrase DNA-binding domain	GO:0003676		TR100081|c0_g1_i1|m.106968	248		43	248	1.7e-42						TR10065|c0_g1_i1|m.32	113		7	28	-
TR10121|c0_g1_i1|m.36	123	Ribosomal protein L35Ae signature.	86	107	-	IPR018266	Ribosomal protein L35Ae, conserved site	GO:0003735|GO:0005622|GO:0005840|GO:0006412		TR100093|c0_g1_i1|m.106971	239	Dual specificity protein phosphatase family profile.	26	174	32.47	IPR020422	Dual specificity phosphatase, subgroup, catalytic domain	GO:0006470|GO:0008138			TR10068|c0_g1_i1|m.33	174	Ubiquitin carboxyl-terminal hydrolase	4	169	1.7e-28	IPR001394	Peptidase C19, ubiquitin carboxyl-terminal hydrolase	GO:0006511|GO:0036459
TR10125|c0_g1_i1|m.37	146		45	144	5.2e-32					TR10010|c0_g1_i1|m.4220	200		71	189	4.03e-22	IPR016024	Armadillo-type fold	GO:0005488			TR10069|c0_g1_i1|m.34	163		3	24	-
TR10136|c0_g1_i1|m.41	323	Ubiquitin specific protease (USP) domain signature 1.	223	238	-	IPR018200	Ubiquitin specific protease, conserved site	GO:0006511|GO:0036459		TR10010|c0_g2_i1|m.4221	220		71	190	4.99e-22	IPR016024	Armadillo-type fold	GO:0005488			TR10069|c0_g2_i1|m.35	147		3	24	-
TR10137|c0_g1_i1|m.42	134	Sodium:neurotransmitter symporter family	1	72	5.1e-30	IPR000175	Sodium:neurotransmitter symporter	GO:0005328|GO:0006836|GO:0016021		TR100106|c0_g1_i1|m.106974	216		45	104	5.9e-16						TR10073|c0_g1_i1|m.39	217	Scavenger receptor cysteine-rich domain	175	213	2.4e-06	IPR001190	SRCR domain	GO:0005044|GO:0016020
TR10139|c0_g1_i1|m.43	147	Reverse transcriptase (RT) catalytic domain profile.	1	141	12.75	IPR000477	Reverse transcriptase domain			TR100108|c0_g1_i1|m.106976	110	Gpi16 subunit, GPI transamidase component	55	108	8.9e-07	IPR007245	GPI transamidase component PIG-T	GO:0016255|GO:0042765	UniPathway: UPA00196		TR10084|c0_g1_i1|m.46	117		3	99	3.41e-08	IPR011010	DNA breaking-rejoining enzyme, catalytic core	GO:0003677
TR10149|c0_g1_i1|m.45	177		96	153	6.38e-06	IPR008979	Galactose-binding domain-like			TR100111|c0_g1_i1|m.106977	127		1	111	1.57e-43	IPR003008	Tubulin/FtsZ, GTPase domain	GO:0003924			TR10085|c0_g1_i1|m.47	171	Nuclear pore protein 84 / 107	1	169	4.8e-47	IPR007252	Nuclear pore protein 84/107	GO:0005643|GO:0006810
TR10169|c0_g1_i1|m.53	363	Galactose-3-O-sulfotransferase	47	255	4.5e-23					TR100115|c0_g1_i1|m.106979	166	Uracil DNA glycosylase superfamily	127	160	1.8e-05	IPR005122	Uracil-DNA glycosylase-like				TR10086|c0_g2_i1|m.51	106		2	30	0.00079	IPR001932	PPM-type phosphatase domain	GO:0003824
TR10169|c0_g2_i1|m.54	368	Galactose-3-O-sulfotransferase	47	260	8.2e-24					TR100116|c0_g1_i1|m.106981	128		1	128	1.1e-62						TR10087|c0_g1_i1|m.52	231	AMP-binding enzyme	109	209	1.4e-24	IPR000873	AMP-dependent synthetase/ligase	GO:0003824|GO:0008152
TR1019|c1_g1_i1|m.57	186		3	185	3.46e-12	IPR016024	Armadillo-type fold	GO:0005488		TR10012|c0_g1_i1|m.4222	469		3	38	-						TR10088|c0_g1_i1|m.53	189		48	178	1.8e-19	IPR001656	Pseudouridine synthase, TruD	GO:0001522|GO:0003723|GO:0009451|GO:0009982
TR10195|c0_g1_i1|m.55	166		18	38	-					TR10012|c0_g2_i1|m.4225	192		1	175	8.4e-17	IPR029598	Centrosomal protein of 152kDa	GO:0005815|GO:0007099|GO:0098535|GO:0098536			TR10088|c0_g1_i1|m.54	155	Prokaryotic membrane lipoprotein lipid attachment site profile.	1	29	6
TR1021|c0_g1_i1|m.60	226	Nucleolar protein 12 (25kDa)	28	172	2.6e-13	IPR019186	Nucleolar protein 12			TR100122|c0_g1_i1|m.106983	152	Tudor domain	3	42	9e-06	IPR002999	Tudor domain				TR10088|c0_g2_i1|m.55	187		46	176	1.8e-19	IPR001656	Pseudouridine synthase, TruD	GO:0001522|GO:0003723|GO:0009451|GO:0009982
TR10231|c0_g1_i1|m.62	110		65	107	2.3e-06	IPR001878	Zinc finger, CCHC-type	GO:0003676|GO:0008270		TR100125|c0_g1_i1|m.106985	251	Putative methyltransferase (DUF3321)	40	248	1.2e-54	IPR021867	25S rRNA (adenine(2142)-N(1))-methyltransferase, Bmt2	GO:0016433			TR10088|c0_g2_i1|m.56	153	Prokaryotic membrane lipoprotein lipid attachment site profile.	1	29	6
TR10231|c0_g2_i1|m.63	110		62	108	1.99e-05	IPR001878	Zinc finger, CCHC-type	GO:0003676|GO:0008270		TR100148|c0_g1_i1|m.106988	181	Eukaryotic protein of unknown function (DUF914)	1	173	2.7e-58	IPR009262	Solute carrier family 35 member SLC35F1/F2/F6	GO:0006810|GO:0016021			TR10089|c0_g1_i2|m.58	106		1	105	3.8e-16
TR10239|c0_g1_i1|m.64	102		10	97	4e-14					TR100158|c0_g1_i1|m.106991	402	Peptidase family M1	161	389	7.3e-21	IPR014782	Peptidase M1, membrane alanine aminopeptidase, N-terminal	GO:0008237|GO:0008270			TR10096|c0_g1_i1|m.61	128		63	118	5.5e-05
TR10248|c0_g1_i1|m.65	238		22	83	1.44e-08	IPR002100	Transcription factor, MADS-box	GO:0003677|GO:0046983	Reactome: REACT_21303	TR10017|c0_g1_i1|m.4227	173	Protein of unknown function (DUF1637)	28	159	2.2e-23	IPR012864	Cysteine oxygenase/2-aminoethanethiol dioxygenase	GO:0016702|GO:0055114			TR10097|c0_g2_i1|m.62	285		118	273	3.4e-92
TR10249|c0_g1_i1|m.67	166		71	165	2.4e-24	IPR012677	Nucleotide-binding alpha-beta plait domain	GO:0000166		TR10017|c0_g2_i1|m.4228	292	Protein of unknown function (DUF1637)	34	278	1.3e-50	IPR012864	Cysteine oxygenase/2-aminoethanethiol dioxygenase	GO:0016702|GO:0055114			TR1010|c0_g1_i1|m.68	163		22	68	-
TR10252|c0_g1_i1|m.73	904		189	209	-					TR100171|c0_g1_i1|m.106995	321		193	239	9.53e-05	IPR009060	UBA-like	GO:0005515			TR10103|c0_g1_i1|m.64	188		168	189	-
TR10252|c0_g2_i1|m.75	903		189	209	-					TR100175|c0_g1_i1|m.106998	332	Leucine rich repeat	10	69	4.6e-11	IPR001611	Leucine-rich repeat	GO:0005515			TR10104|c0_g2_i1|m.65	138		3	138	5.3e-45
TR10256|c0_g1_i1|m.78	203		57	182	3.1e-13	IPR000859	CUB domain			TR100191|c0_g1_i1|m.107001	146	Ig-like domain profile.	55	129	7.486	IPR007110	Immunoglobulin-like domain	GO:0005515			TR10107|c0_g1_i1|m.66	198	Ran (Ras-related nuclear proteins) /TC4 subfamily of small GTPases	27	198	0.0014	IPR002041	Ran GTPase	GO:0003924|GO:0005525|GO:0006886|GO:0006913|GO:0007165
TR10266|c0_g1_i1|m.81	382		33	53	-					TR100193|c0_g1_i1|m.107002	165		85	126	6.49e-05	IPR001878	Zinc finger, CCHC-type	GO:0003676|GO:0008270			TR1011|c0_g1_i1|m.72	122	Von Willebrand factor type A domain signature	98	112	1.9e-05
TR1027|c0_g1_i1|m.89	244		4	238	2e-09	IPR015943	WD40/YVTN repeat-like-containing domain	GO:0005515		TR100205|c0_g1_i1|m.107006	139		107	128	-						TR10124|c0_g1_i1|m.75	139	Conserved mid region of cactin	7	74	8.9e-18	IPR018816	Cactin, central domain
TR10274|c0_g1_i1|m.84	230	Ankyrin repeat profile.	190	222	11.915	IPR002110	Ankyrin repeat	GO:0005515		TR100216|c0_g1_i1|m.107007	143	B30.2/SPRY domain profile.	1	143	12.143	IPR001870	B30.2/SPRY domain				TR10134|c0_g1_i1|m.78	183		60	82	2.44e-05	IPR001878	Zinc finger, CCHC-type	GO:0003676|GO:0008270
TR10277|c0_g1_i1|m.87	133		19	132	1.09e-05	IPR011010	DNA breaking-rejoining enzyme, catalytic core	GO:0003677		TR100228|c0_g1_i1|m.107009	142	EF-hand calcium-binding domain profile.	46	78	7.149	IPR002048	EF-hand domain	GO:0005509			TR10134|c0_g2_i1|m.79	183		60	82	2.44e-05	IPR001878	Zinc finger, CCHC-type	GO:0003676|GO:0008270
TR10278|c0_g1_i1|m.88	182	NHL repeat	103	132	7.9e-05	IPR001258	NHL repeat	GO:0005515		TR100235|c0_g1_i1|m.107010	115		1	114	3.2e-16						TR10141|c0_g1_i1|m.81	111		89	109	1.5e-06	IPR013087	Zinc finger C2H2-type/integrase DNA-binding domain	GO:0003676
TR1028|c0_g1_i1|m.90	100		100	100	-					TR100256|c0_g1_i1|m.107016	154		44	136	4.19e-22	IPR001487	Bromodomain	GO:0005515			TR10141|c0_g2_i1|m.82	129		94	126	6e-07	IPR013087	Zinc finger C2H2-type/integrase DNA-binding domain	GO:0003676
TR10301|c0_g1_i1|m.98	114	Prokaryotic membrane lipoprotein lipid attachment site profile.	1	27	5					TR10026|c0_g1_i1|m.4232	177		4	64	3.09e-08	IPR000008	C2 domain	GO:0005515			TR10148|c0_g1_i1|m.83	184		16	181	5.7e-58	IPR012337	Ribonuclease H-like domain	GO:0003676
TR10303|c0_g2_i1|m.99	118		20	117	1.04e-07	IPR029044	Nucleotide-diphospho-sugar transferases			TR10026|c0_g2_i1|m.4233	223		3	108	6.6e-16	IPR027640	Kinesin-like protein	GO:0003777|GO:0005871|GO:0007018			TR10149|c0_g2_i1|m.84	136	Protein kinase domain	5	115	8.5e-24	IPR000719	Protein kinase domain	GO:0004672|GO:0005524|GO:0006468
TR1031|c0_g1_i1|m.105	212		110	135	1.2e-13	IPR013087	Zinc finger C2H2-type/integrase DNA-binding domain	GO:0003676		TR100264|c0_g1_i1|m.107018	251		48	229	1.31e-21	IPR006202	Neurotransmitter-gated ion-channel ligand-binding domain	GO:0005230|GO:0006810|GO:0016020			TR10152|c0_g2_i1|m.86	230		1	230	7.7e-82	IPR002659	Glycosyl transferase, family 31	GO:0006486|GO:0008378|GO:0016020	UniPathway: UPA00378
TR1031|c1_g1_i1|m.107	185		125	155	4.8e-11	IPR013087	Zinc finger C2H2-type/integrase DNA-binding domain	GO:0003676		TR100269|c0_g1_i1|m.107019	227		62	227	1.5e-31						TR10158|c0_g1_i1|m.87	104	Protein of unknown function (DUF3414)	4	104	7.3e-25	IPR021827	Nucleoporin Nup186/Nup192/Nup205	GO:0005643
TR10321|c0_g1_i1|m.108	215	K homology RNA-binding domain	104	174	8.4e-19	IPR004087	K Homology domain	GO:0003676		TR100271|c0_g1_i1|m.107020	145		64	92	-						TR10175|c0_g1_i1|m.91	143	Transmembrane protein C12orf23, UPF0444	74	125	4.8e-07	IPR028153	Transmembrane protein C12orf23, UPF0444
TR10321|c0_g2_i1|m.111	166	K homology RNA-binding domain	55	125	8.4e-19	IPR004087	K Homology domain	GO:0003676		TR100303|c0_g1_i1|m.107029	193		1	193	1.3e-113	IPR008045	DNA replication licensing factor Mcm2	GO:0003677|GO:0003678|GO:0005524|GO:0005634|GO:0006270|GO:0042555			TR1019|c0_g1_i1|m.107	136	Collagen triple helix repeat (20 copies)	79	136	2.8e-09	IPR008160	Collagen triple helix repeat
TR10327|c0_g1_i1|m.115	321		5	234	1.08e-15	IPR011009	Protein kinase-like domain			TR100308|c0_g1_i1|m.107032	209	Apoptosis-antagonizing transcription factor, C-terminal	151	208	1.8e-07	IPR012617	Apoptosis-antagonizing transcription factor, C-terminal	GO:0005634			TR10190|c0_g1_i1|m.103	220	Steroid hormone receptor signature	38	59	2.4e-09	IPR001723	Steroid hormone receptor	GO:0003677|GO:0003707|GO:0005634|GO:0006355	Reactome: REACT_71
TR10331|c0_g1_i1|m.118	120		16	103	3.24e-11	IPR011010	DNA breaking-rejoining enzyme, catalytic core	GO:0003677		TR10031|c0_g1_i1|m.4236	774		1	699	4.3e-118						TR10193|c0_g2_i1|m.104	202		1	161	5.3e-99
TR10347|c0_g1_i1|m.123	126	MAM domain, meprin/A5/mu	4	117	1.7e-19	IPR000998	MAM domain	GO:0016020		TR100311|c0_g1_i1|m.107033	134	Ribosomal protein L32	15	124	2.4e-42	IPR001515	Ribosomal protein L32e	GO:0003735|GO:0005622|GO:0005840|GO:0006412			TR10200|c0_g2_i1|m.111	136		29	107	1.8e-12
TR10350|c0_g1_i1|m.126	274	LIM domain profile.	85	145	14.088	IPR001781	Zinc finger, LIM-type	GO:0008270		TR100319|c0_g1_i1|m.107034	214	Zinc finger MYND-type profile.	123	165	11.404	IPR002893	Zinc finger, MYND-type				TR10209|c0_g2_i1|m.114	116		1	116	3.4e-47
TR1036|c0_g1_i1|m.135	124	ABC transporter	10	48	2.9e-10	IPR003439	ABC transporter-like	GO:0005524|GO:0016887		TR10033|c0_g1_i1|m.4238	146	FORKHEAD	71	144	1.9e-29	IPR001766	Transcription factor, fork head	GO:0003700|GO:0006355|GO:0043565			TR10215|c0_g1_i1|m.115	109		16	107	3.4e-32
TR10367|c0_g1_i2|m.133	170		12	62	0.00058	IPR027417	P-loop containing nucleoside triphosphate hydrolase			TR100332|c0_g1_i1|m.107039	173	EF-hand, calcium binding motif	137	165	0.0037	IPR002048	EF-hand domain	GO:0005509			TR10216|c0_g1_i1|m.116	179		9	179	2.6e-25
TR10403|c0_g1_i1|m.145	497		92	115	2.6e-10	IPR013087	Zinc finger C2H2-type/integrase DNA-binding domain	GO:0003676		TR100342|c0_g1_i1|m.107041	221		157	221	1.38e-08						TR10226|c0_g1_i1|m.117	126		2	106	3.72e-10	IPR001128	Cytochrome P450	GO:0005506|GO:0016705|GO:0020037|GO:0055114	Reactome: REACT_13433
TR10411|c0_g1_i1|m.152	234	U6-snRNA interacting domain of PrP8	1	105	1.3e-62	IPR019580	Pre-mRNA-processing-splicing factor 8, U6-snRNA-binding	GO:0017070		TR100345|c0_g1_i1|m.107044	133	FAD-dependent glycerol-3-phosphate dehydrogenase signature 2.	55	65	-	IPR000447	FAD-dependent glycerol-3-phosphate dehydrogenase	GO:0004368|GO:0006072|GO:0009331|GO:0055114	KEGG: 00564+1.1.5.3|MetaCyc: PWY-4261|MetaCyc: PWY-6118|MetaCyc: PWY-6952		TR10230|c0_g1_i1|m.121	110		22	108	1.37e-20	IPR020568	Ribosomal protein S5 domain 2-type fold
TR10420|c0_g1_i1|m.154	176		95	176	1.44e-29	IPR008954	Moesin tail domain	GO:0003779		TR100355|c0_g1_i1|m.107045	239	Transmembrane amino acid transporter protein	11	192	3.8e-15	IPR013057	Amino acid transporter, transmembrane domain				TR10235|c0_g1_i1|m.122	204	N2,N2-dimethylguanosine tRNA methyltransferase	58	203	8.9e-32	IPR002905	tRNA methyltransferase, Trm1	GO:0003723|GO:0004809|GO:0008033	MetaCyc: PWY-6829
TR10424|c0_g2_i1|m.157	270	Major Facilitator Superfamily	4	160	4.5e-11	IPR011701	Major facilitator superfamily	GO:0016021|GO:0055085		TR100356|c0_g1_i1|m.107046	238		1	156	6e-48						TR10238|c0_g1_i1|m.124	170	A-macroglobulin complement component	1	164	5.6e-29	IPR011626	Alpha-macroglobulin complement component	GO:0005615
TR10425|c0_g1_i1|m.158	131	tRNA synthetases class I (E and Q), catalytic domain	1	127	4.6e-23	IPR020058	Glutamyl/glutaminyl-tRNA synthetase, class Ib, catalytic domain	GO:0005524|GO:0016876|GO:0043039	Reactome: REACT_71	TR10036|c0_g1_i1|m.4240	172		4	67	0.001	IPR016186	C-type lectin-like				TR1024|c0_g1_i1|m.130	162		1	156	1.7e-44
TR10429|c0_g1_i1|m.160	109	Putative GTPase activating protein for Arf	14	97	5.4e-36	IPR001164	Arf GTPase activating protein	GO:0005096		TR10036|c0_g2_i1|m.4241	250	C-type lectin domain profile.	84	199	15.975	IPR001304	C-type lectin				TR10242|c0_g2_i1|m.126	235	Mini-chromosome maintenance (MCM) protein 2 signature	70	81	9e-09	IPR008045	DNA replication licensing factor Mcm2	GO:0003677|GO:0003678|GO:0005524|GO:0005634|GO:0006270|GO:0042555
TR1043|c0_g1_i1|m.166	254	Protein kinase domain profile.	1	246	32.782	IPR000719	Protein kinase domain	GO:0004672|GO:0005524|GO:0006468		TR100362|c0_g1_i1|m.107048	349	POPLD (NUC188) domain	1	78	5.7e-18	IPR012590	POPLD	GO:0004526|GO:0006396			TR10243|c0_g1_i1|m.127	147	Calcineurin-like phosphoesterase	2	118	5e-08	IPR004843	Calcineurin-like phosphoesterase domain, apaH type	GO:0016787
TR10442|c0_g1_i1|m.167	106		5	96	6e-11					TR100375|c0_g1_i1|m.107050	137		1	137	6.5e-26	IPR001930	Peptidase M1, alanine aminopeptidase/leukotriene A4 hydrolase	GO:0006508			TR10244|c0_g1_i1|m.128	102		1	84	1.4e-34
TR10449|c0_g1_i1|m.169	151	C-terminal region of Mon2 protein	3	141	3.1e-60					TR100376|c0_g1_i1|m.107051	184	Fibronectin type III domain	34	116	3.8e-15	IPR003961	Fibronectin type III	GO:0005515			TR10246|c0_g1_i1|m.129	159		1	159	6.7e-42	IPR009448	UDP-glucose:Glycoprotein Glucosyltransferase	GO:0003980|GO:0006486	UniPathway: UPA00378
TR1046|c0_g1_i1|m.174	218	Astacin (Peptidase family M12A)	22	203	3.2e-46	IPR001506	Peptidase M12A, astacin	GO:0004222|GO:0006508		TR100384|c0_g1_i1|m.107054	111	Inorganic H+ pyrophosphatase	9	111	3.8e-26	IPR004131	Pyrophosphate-energised proton pump	GO:0004427|GO:0009678|GO:0015992|GO:0016020	KEGG: 00190+3.6.1.1		TR10259|c0_g1_i1|m.132	108	Protein kinase domain	30	105	1.4e-14	IPR000719	Protein kinase domain	GO:0004672|GO:0005524|GO:0006468
TR1046|c0_g2_i1|m.175	277	Astacin (Peptidase family M12A)	66	262	7.5e-48	IPR001506	Peptidase M12A, astacin	GO:0004222|GO:0006508		TR100387|c0_g1_i1|m.107055	146	Actin depolymerisation factor/cofilin -like domains	8	134	1.9e-09	IPR002108	Actin-depolymerising factor homology domain	GO:0003779|GO:0005622			TR10260|c0_g2_i1|m.133	151		13	132	1e-31
TR10461|c0_g1_i1|m.171	209		3	44	2.1e-08	IPR011032	GroES-like			TR100392|c0_g1_i1|m.107056	243	T-Box domain signature	35	49	2e-22	IPR001699	Transcription factor, T-box	GO:0003700|GO:0005634|GO:0006355			TR10263|c0_g1_i1|m.135	156		1	152	1.9e-41
TR10465|c0_g1_i1|m.172	296	Rieske 2Fe-2S subunit signature	234	245	2.9e-16	IPR005805	Rieske iron-sulphur protein, C-terminal	GO:0008121|GO:0016020|GO:0055114		TR100409|c0_g1_i1|m.107063	282	WD domain, G-beta repeat	126	153	0.00012	IPR001680	WD40 repeat	GO:0005515			TR10266|c0_g2_i1|m.137	310		1	265	1.6e-69	IPR030089	SWI/SNF complex subunit BAF57	GO:0016514|GO:0043044
TR10478|c0_g1_i1|m.176	108	SNF2 family N-terminal domain	1	108	1.2e-18	IPR000330	SNF2-related, N-terminal domain	GO:0005524		TR100410|c0_g1_i1|m.107064	259	RNA polymerase Rpb1, domain 5	209	259	1e-23	IPR007081	RNA polymerase Rpb1, domain 5	GO:0003677|GO:0003899|GO:0006351	KEGG: 00230+2.7.7.6|KEGG: 00240+2.7.7.6|Reactome: REACT_1788		TR1027|c0_g1_i1|m.152	133		1	115	4.6e-21
TR1048|c0_g1_i1|m.177	119		5	45	1.32e-07	IPR003961	Fibronectin type III	GO:0005515		TR100411|c0_g1_i1|m.107066	130	Telomere-capping, CST complex subunit	27	126	4.1e-14	IPR029146	CST complex subunit Ten1, animal and plant type	GO:0003697|GO:0070188			TR10272|c0_g1_i1|m.143	219	SNF2 family N-terminal domain	81	214	2.6e-19	IPR000330	SNF2-related	GO:0005524
TR10509|c0_g1_i1|m.183	263	Translation initiation factor SUI1	168	246	3.4e-17	IPR001950	Translation initiation factor SUI1	GO:0003743|GO:0006413		TR100425|c0_g1_i1|m.107069	341		20	163	5.49e-39	IPR015310	Activator of Hsp90 ATPase, N-terminal	GO:0001671|GO:0051087			TR10272|c0_g2_i1|m.144	372	SNF2 family N-terminal domain	234	366	9.6e-19	IPR000330	SNF2-related	GO:0005524
TR10524|c0_g1_i1|m.188	158	Sodium:neurotransmitter symporter family profile.	1	158	17.277	IPR000175	Sodium:neurotransmitter symporter	GO:0005328|GO:0006836|GO:0016021		TR100429|c0_g1_i1|m.107070	414		344	414	4.4e-14	IPR012677	Nucleotide-binding alpha-beta plait domain	GO:0000166			TR10274|c0_g1_i1|m.145	105		1	92	7.4e-48	IPR001360	Glycoside hydrolase, family 1	GO:0004553|GO:0005975
TR10533|c0_g1_i1|m.192	156		32	156	1.34e-24	IPR008983	Tumour necrosis factor-like domain	GO:0005515		TR100431|c0_g1_i1|m.107073	120		2	33	1.1e-14	IPR001873	Na+ channel, amiloride-sensitive	GO:0005272|GO:0006814|GO:0016020			TR10275|c0_g1_i1|m.146	132		1	132	2.2e-20	IPR001286	Glycoside hydrolase, family 59	GO:0004336|GO:0006683	KEGG: 00600+3.2.1.46
TR10539|c0_g1_i1|m.198	212	Type I phosphodiesterase / nucleotide pyrophosphatase	3	208	5.5e-63	IPR002591	Type I phosphodiesterase/nucleotide pyrophosphatase/phosphate transferase	GO:0003824		TR100438|c0_g1_i1|m.107080	264		35	130	0.00098	IPR013783	Immunoglobulin-like fold				TR10279|c0_g1_i1|m.149	100		1	86	2.8e-36
TR10546|c0_g1_i1|m.201	148	Ubiquitin-conjugating enzymes family profile.	4	136	44.203	IPR000608	Ubiquitin-conjugating enzyme E2			TR10044|c0_g1_i2|m.4244	188		1	188	1.3e-110						TR10279|c0_g2_i1|m.150	156		2	142	1e-60
TR10547|c0_g2_i1|m.203	149	EF-hand calcium-binding domain profile.	82	117	17.945	IPR002048	EF-hand domain	GO:0005509		TR100449|c0_g1_i1|m.107088	266		150	171	-						TR10281|c0_g2_i1|m.154	218		74	110	4.11e-09	IPR009030	Insulin-like growth factor binding protein, N-terminal
TR10556|c0_g1_i1|m.204	337		52	155	2.96e-27	IPR009057	Homeodomain-like	GO:0003677		TR100454|c0_g1_i1|m.107092	104		2	52	4e-12	IPR001781	Zinc finger, LIM-type	GO:0008270			TR10286|c0_g1_i1|m.160	123		1	116	1.6e-22	IPR004870	Nucleoporin, Nup155-like	GO:0005643|GO:0006913|GO:0017056
TR10563|c0_g1_i1|m.208	260		4	104	4.53e-16	IPR029035	DHS-like NAD/FAD-binding domain			TR100455|c0_g1_i1|m.107093	119		1	82	3.7e-18						TR10305|c0_g1_i1|m.164	109	Mitochondrial ribosome subunit S26	3	75	1.6e-14	IPR026140	28S ribosomal protein S26	GO:0005763
TR10590|c0_g1_i1|m.215	213	Ydr279p protein family (RNase H2 complex component)	1	207	1.5e-27	IPR019024	Ribonuclease H2, subunit B	GO:0005634		TR100456|c0_g1_i1|m.107094	162		21	46	3.8e-07	IPR013087	Zinc finger C2H2-type/integrase DNA-binding domain	GO:0003676			TR10306|c0_g1_i1|m.165	107	Chitin binding Peritrophin-A domain	61	103	3.2e-12	IPR002557	Chitin binding domain	GO:0005576|GO:0006030|GO:0008061
TR10601|c1_g1_i1|m.217	119	Mitochondrial ribosome protein 63	27	118	7.2e-14	IPR016576	Ribosomal protein 63, mitochondrial	GO:0005761		TR100456|c0_g1_i1|m.107095	130		64	97	1.9e-10	IPR013087	Zinc finger C2H2-type/integrase DNA-binding domain	GO:0003676			TR10307|c0_g2_i1|m.166	147		7	103	1.38e-18
TR10608|c0_g1_i1|m.219	127	A COFACTOR CHAPERONE TUBULIN-SPECIFIC TUBULIN-FOLDING CYTOSKELETON MICROTUBULE CFA TCP1- CHAPERONIN	26	117	8e-15	IPR004226	Tubulin binding cofactor A	GO:0007021|GO:0015631|GO:0051082		TR100456|c0_g1_i1|m.107096	108		82	107	0.0006	IPR013087	Zinc finger C2H2-type/integrase DNA-binding domain	GO:0003676			TR10311|c0_g1_i1|m.168	101		1	100	3.2e-30	IPR027663	Dynactin subunit 1	GO:0005869|GO:0010970|GO:0045502
TR10625|c0_g1_i1|m.220	160	cyt_tran_rel: cytidyltransferase-like domain	10	76	8.7e-19	IPR004821	Cytidyltransferase-like domain	GO:0003824|GO:0009058		TR100465|c0_g1_i1|m.107098	110	RNA dependent RNA polymerase	1	95	3.1e-24	IPR007855	RNA-dependent RNA polymerase, eukaryotic-type	GO:0003968			TR10311|c0_g2_i1|m.169	156		6	155	1e-16	IPR027663	Dynactin subunit 1	GO:0005869|GO:0010970|GO:0045502
TR10636|c0_g1_i1|m.225	108	Nop14-like family	2	108	4.7e-17	IPR007276	Nucleolar protein 14	GO:0032040		TR100481|c0_g1_i1|m.107104	352		34	55	-						TR10311|c0_g3_i1|m.170	106		1	105	2e-33	IPR027663	Dynactin subunit 1	GO:0005869|GO:0010970|GO:0045502
TR10638|c0_g1_i2|m.226	103		26	103	1.23e-11					TR10049|c0_g1_i1|m.4246	121		59	82	1e-08	IPR013087	Zinc finger C2H2-type/integrase DNA-binding domain	GO:0003676			TR10318|c0_g1_i1|m.173	106		1	101	3.5e-17	IPR000380	DNA topoisomerase, type IA	GO:0003677|GO:0003917|GO:0006265
TR10639|c0_g1_i1|m.227	107		20	104	2.1e-05	IPR023109	Integrase/recombinase, N-terminal			TR10049|c1_g1_i1|m.4247	127		6	46	9.6e-09	IPR013087	Zinc finger C2H2-type/integrase DNA-binding domain	GO:0003676			TR10319|c0_g1_i1|m.174	164		3	164	1.7e-98	IPR001930	Peptidase M1, alanine aminopeptidase/leukotriene A4 hydrolase	GO:0006508
TR10648|c0_g1_i1|m.229	365	HAUS augmin-like complex subunit 4 signature	31	50	5.1e-26	IPR026214	HAUS augmin-like complex subunit 4, metazoa	GO:0051225|GO:0051297|GO:0070652		TR100497|c0_g1_i1|m.107115	109		1	109	1.9e-16						TR1032|c0_g1_i1|m.181	150		1	144	5e-46	IPR026791	Dedicator of cytokinesis	GO:0005085|GO:0007264
TR10648|c0_g2_i1|m.230	110	HAUS augmin-like complex subunit 4 signature	31	50	3.7e-09	IPR026214	HAUS augmin-like complex subunit 4, metazoa	GO:0051225|GO:0051297|GO:0070652		TR10050|c0_g1_i1|m.4248	206		103	206	9.7e-31	IPR028553	Neurofibromin	GO:0005096|GO:0043547			TR10321|c0_g1_i1|m.175	121		7	91	2.5e-28	IPR012677	Nucleotide-binding alpha-beta plait domain	GO:0000166
TR1065|c0_g1_i1|m.235	204		174	201	-					TR10050|c1_g1_i1|m.4250	225		8	225	5.5e-94	IPR028553	Neurofibromin	GO:0005096|GO:0043547			TR10326|c0_g1_i1|m.178	140		26	140	2.6e-51
TR10659|c0_g1_i1|m.234	106		7	93	4.6e-07					TR100518|c0_g1_i1|m.107122	139		2	139	7.5e-59	IPR011603	2-oxoglutarate dehydrogenase E1 component	GO:0004591|GO:0006099|GO:0030976|GO:0055114	KEGG: 00020+1.2.4.2|KEGG: 00310+1.2.4.2|KEGG: 00380+1.2.4.2|MetaCyc: PWY-5084		TR10330|c0_g1_i1|m.183	179		12	131	6.8e-26
TR10675|c0_g1_i1|m.240	194	Protein kinase domain profile.	1	95	15.665	IPR000719	Protein kinase domain	GO:0004672|GO:0005524|GO:0006468		TR10053|c0_g1_i1|m.4253	387	Alpha/beta hydrolase family	119	352	1.1e-15	IPR000073	Alpha/beta hydrolase fold-1				TR10331|c0_g1_i1|m.185	250		51	121	3.19e-07	IPR003961	Fibronectin type III	GO:0005515
TR10691|c0_g1_i1|m.247	186	Ferritin-like domain	78	185	1.9e-29	IPR008331	Ferritin/DPS protein domain	GO:0006879|GO:0008199		TR100549|c0_g1_i1|m.107126	119		2	119	1.4e-44						TR10331|c0_g2_i1|m.186	250		51	121	3.19e-07	IPR003961	Fibronectin type III	GO:0005515
TR1072|c0_g1_i1|m.259	259		3	243	8.7e-96	IPR000876	Ribosomal protein S4e	GO:0003735|GO:0005622|GO:0005840|GO:0006412		TR100550|c0_g1_i1|m.107127	189		32	59	2.2e-16	IPR013087	Zinc finger C2H2-type/integrase DNA-binding domain	GO:0003676			TR10334|c0_g1_i1|m.187	126	Amino acid permease	9	126	2.2e-19	IPR002293	Amino acid/polyamine transporter I	GO:0003333|GO:0015171|GO:0016020
TR10727|c0_g1_i1|m.257	153		1	97	3.7e-05	IPR016135	Ubiquitin-conjugating enzyme/RWD-like			TR100588|c0_g1_i1|m.107136	131	TAF homology	1	77	5.7e-34	IPR003894	TAFH/NHR1	GO:0003700|GO:0006355			TR10336|c0_g1_i1|m.189	144		2	141	2.16e-28	IPR009036	Molybdenum cofactor biosynthesis, MoeB
TR10736|c0_g1_i1|m.260	236		109	194	2.9e-08					TR100595|c0_g1_i1|m.107139	148	GPI transamidase subunit PIG-U	6	113	1.1e-08	IPR009600	GPI transamidase subunit PIG-U	GO:0006506|GO:0016021	UniPathway: UPA00196		TR10341|c0_g1_i1|m.191	141		1	141	3e-60	IPR004328	BRO1 domain
TR10740|c0_g1_i1|m.263	143	EF-hand calcium-binding domain profile.	106	141	10.162	IPR002048	EF-hand domain	GO:0005509		TR100596|c0_g1_i1|m.107142	148	Ion transport protein	27	147	9.7e-18	IPR005821	Ion transport domain	GO:0005216|GO:0006811|GO:0016020|GO:0055085			TR10343|c0_g1_i1|m.192	229	Bin3-type S-adenosyl-L-methionine (SAM) domain profile.	134	229	30.413	IPR024160	Bin3-type S-adenosyl-L-methionine binding domain	GO:0008168
TR10750|c0_g1_i1|m.264	143		25	43	3e-15	IPR013087	Zinc finger C2H2-type/integrase DNA-binding domain	GO:0003676		TR1006|c0_g1_i1|m.409	197	ATPase family associated with various cellular activities (AAA)	31	164	4.5e-43	IPR003959	ATPase, AAA-type, core	GO:0005524			TR10346|c0_g1_i1|m.193	113		3	83	3.27e-21
TR10768|c1_g1_i1|m.266	168	Sema domain	10	168	5.4e-42	IPR001627	Sema domain	GO:0005515		TR100602|c0_g1_i1|m.107143	211		65	107	-						TR10346|c0_g2_i1|m.194	363		42	331	2.75e-67
TR10780|c0_g1_i1|m.267	115	Dynein associated protein	2	55	6.7e-07	IPR022157	Dynein associated protein			TR100614|c0_g1_i1|m.107145	160	Protein of unknown function (DUF917)	2	147	4.1e-38	IPR010318	Protein of unknown function DUF917				TR10352|c0_g1_i1|m.196	101		30	87	3.1e-06
TR10787|c0_g1_i1|m.269	299	Cdc37 C terminal domain	202	280	7.5e-18	IPR013873	Cdc37, C-terminal			TR100616|c0_g1_i1|m.107150	489		1	126	8.8e-22	IPR026742	Centrosomal protein kizuna	GO:0005813|GO:0007051			TR10355|c0_g1_i1|m.197	173	Zinc finger CCHC-type profile.	133	148	8.614	IPR001878	Zinc finger, CCHC-type	GO:0003676|GO:0008270
TR10819|c0_g1_i1|m.285	125		1	25	2.3e-06	IPR013087	Zinc finger C2H2-type/integrase DNA-binding domain	GO:0003676		TR100622|c0_g1_i1|m.107152	212	PLAT domain profile.	1	109	24.283	IPR001024	PLAT/LH2 domain	GO:0005515			TR10359|c0_g1_i1|m.200	128		16	111	7.19e-08	IPR014039	Translation elongation factor EFTs/EF1B, dimerisation	GO:0003746|GO:0005622|GO:0006414
TR10838|c0_g1_i1|m.289	233	Oligonucleotide/oligosaccharide-binding (OB)-fold	11	160	1.6e-21	IPR011709	Domain of unknown function DUF1605			TR100627|c0_g1_i1|m.107156	369	WW/rsp5/WWP domain profile.	305	339	12.472	IPR001202	WW domain	GO:0005515			TR10366|c0_g1_i1|m.206	132	Calcium-binding EGF-like domain	96	132	1.6e-07	IPR001881	EGF-like calcium-binding domain	GO:0005509
TR10840|c0_g1_i1|m.290	132		101	124	-					TR100627|c0_g2_i1|m.107158	369	WW/rsp5/WWP domain signature.	1	26	-	IPR001202	WW domain	GO:0005515			TR10369|c0_g1_i1|m.209	195	Ricin-type beta-trefoil	73	189	3.1e-08	IPR000772	Ricin B lectin domain
TR10849|c0_g1_i1|m.298	823		623	694	3.49e-12	IPR010997	DNA/RNA helicase	GO:0000166|GO:0003824|GO:0044237		TR100630|c0_g1_i1|m.107161	173	Protein kinase domain profile.	1	94	15.453	IPR000719	Protein kinase domain	GO:0004672|GO:0005524|GO:0006468			TR10372|c0_g2_i1|m.210	104	Exocyst complex component Sec5	2	103	2.2e-32	IPR029175	Exocyst complex component Sec5	GO:0000145|GO:0006893
TR10849|c0_g1_i1|m.300	105	Prokaryotic membrane lipoprotein lipid attachment site profile.	1	24	6					TR100631|c0_g1_i1|m.107163	297		275	296	-						TR10377|c0_g1_i1|m.211	131	EF-hand calcium-binding domain profile.	79	114	14.82	IPR002048	EF-hand domain	GO:0005509
TR10853|c0_g1_i1|m.302	120	Ryanodine Receptor TM 4-6	1	87	5.6e-29	IPR009460	Ryanodine Receptor TM 4-6	GO:0005219|GO:0006874|GO:0016021		TR100632|c0_g1_i1|m.107164	516		204	516	2.56e-50	IPR017986	WD40-repeat-containing domain	GO:0005515			TR10388|c0_g2_i1|m.217	169		1	77	2e-32
TR10864|c0_g1_i1|m.303	174		5	173	9.45e-56					TR100641|c0_g1_i1|m.107165	189		20	158	5.1e-12	IPR004345	TB2/DP1/HVA22-related protein				TR10396|c0_g1_i2|m.220	151		39	151	8.64e-28	IPR008948	L-Aspartase-like	GO:0003824
TR10880|c0_g1_i1|m.310	357	Tweety	2	303	6.8e-72	IPR006990	Tweety			TR100648|c0_g1_i1|m.107166	123		1	123	6.2e-73						TR10404|c0_g1_i1|m.221	116		80	101	-
TR10885|c0_g1_i1|m.313	142	Ribosomal L22e protein family	31	138	8.6e-51	IPR002671	Ribosomal protein L22e	GO:0003735|GO:0005622|GO:0005840|GO:0006412		TR100677|c0_g1_i1|m.107167	327	Ring finger	270	307	4.8e-06	IPR001841	Zinc finger, RING-type	GO:0005515|GO:0008270			TR10411|c0_g1_i1|m.223	200		6	199	7.6e-26
TR1089|c1_g1_i1|m.316	146	MGS-like domain	20	134	1.9e-23	IPR011607	Methylglyoxal synthase-like domain			TR100679|c0_g1_i1|m.107168	194	ADP-ribosylation factor family	19	194	3e-50	IPR006689	Small GTPase superfamily, ARF/SAR type	GO:0005525			TR10413|c0_g1_i1|m.224	124	Major Facilitator Superfamily	13	124	1.1e-19	IPR011701	Major facilitator superfamily	GO:0016021|GO:0055085
TR10914|c0_g1_i1|m.317	398	Basic-leucine zipper (bZIP) domain signature.	329	344	-	IPR004827	Basic-leucine zipper domain	GO:0003700|GO:0006355|GO:0043565		TR100681|c0_g1_i1|m.107169	280		6	172	3e-39						TR10423|c0_g1_i1|m.226	181		7	181	2.1e-89	IPR027777	Dynactin subunit 6	GO:0005869
TR10922|c0_g1_i1|m.321	340		3	213	3.1e-44	IPR015421	Pyridoxal phosphate-dependent transferase, major region, subdomain 1	GO:0003824		TR100681|c0_g2_i1|m.107171	280		9	165	2.46e-39	IPR008979	Galactose-binding domain-like				TR10423|c0_g2_i1|m.227	197		22	197	7.4e-91	IPR027777	Dynactin subunit 6	GO:0005869
TR10922|c0_g2_i1|m.322	337		16	210	1.9e-38	IPR015421	Pyridoxal phosphate-dependent transferase, major region, subdomain 1	GO:0003824		TR100684|c0_g1_i1|m.107173	120		1	118	4.7e-19	IPR018422	Cation/H+ exchanger, CPA1 family	GO:0006812|GO:0015299|GO:0016021	Reactome: REACT_15518		TR10432|c0_g2_i1|m.236	183	ABC transporter integral membrane type-1 fused domain profile.	1	183	26.534	IPR011527	ABC transporter type 1, transmembrane domain	GO:0005524|GO:0006810|GO:0016021|GO:0042626|GO:0055085
TR10924|c0_g1_i1|m.323	371	RIO-like kinase	2	238	2.4e-91	IPR000687	RIO kinase	GO:0004674|GO:0005524		TR100687|c0_g1_i1|m.107174	225	Leucine-rich repeat profile.	79	100	5.571	IPR001611	Leucine-rich repeat	GO:0005515			TR10434|c0_g1_i1|m.237	115		43	114	5.3e-10
TR10933|c0_g1_i1|m.327	141	Yip1 domain	6	123	3.3e-09	IPR006977	Yip1 domain	GO:0016020		TR100747|c0_g1_i1|m.107183	134		81	134	1.4e-07	IPR027417	P-loop containing nucleoside triphosphate hydrolase				TR10436|c0_g1_i1|m.238	156		7	50	4.29e-05	IPR008977	PHM/PNGase F domain	GO:0003824
TR10955|c0_g1_i1|m.333	180		3	61	2.6e-11	IPR012336	Thioredoxin-like fold			TR100768|c0_g1_i1|m.107186	130	Protein kinase domain	70	129	6.8e-09	IPR000719	Protein kinase domain	GO:0004672|GO:0005524|GO:0006468			TR10439|c0_g2_i1|m.239	144		76	143	1.5e-15
TR10955|c0_g2_i1|m.334	176		3	61	2.5e-11	IPR012336	Thioredoxin-like fold			TR100770|c0_g1_i1|m.107187	148		3	112	2.75e-16	IPR001991	Sodium:dicarboxylate symporter	GO:0006835|GO:0016020|GO:0017153	Reactome: REACT_15518|Reactome: REACT_19419		TR10440|c0_g1_i1|m.240	141	Calcium-binding EGF domain	57	96	1.9e-07	IPR001881	EGF-like calcium-binding domain	GO:0005509
TR10962|c0_g1_i1|m.337	411	motif in proteasome subunits, Int-6, Nip-1 and TRIP-15	298	380	2.2e-13	IPR000717	Proteasome component (PCI) domain	GO:0005515		TR100780|c0_g1_i1|m.107188	179	zinc finger	61	85	0.93	IPR015880	Zinc finger, C2H2-like				TR10450|c0_g2_i1|m.243	226		101	190	2.75e-20
TR10973|c1_g1_i1|m.343	267	Adenosine to inosine editase domain profile.	61	267	58.943	IPR002466	Adenosine deaminase/editase	GO:0003723|GO:0004000|GO:0006396		TR100783|c0_g1_i1|m.107191	166	Rhodopsin-like GPCR superfamily signature	49	73	1.2e-16	IPR000276	G protein-coupled receptor, rhodopsin-like	GO:0004930|GO:0007186|GO:0016021	Reactome: REACT_14797		TR10451|c0_g1_i1|m.244	124		2	119	2.4e-18
TR10978|c0_g1_i1|m.346	218	ER lumen protein retaining receptor signature	190	205	6.3e-71	IPR000133	ER lumen protein retaining receptor	GO:0006621|GO:0016021|GO:0046923		TR100802|c0_g1_i1|m.107196	375		170	191	-						TR10451|c0_g2_i1|m.245	139		8	134	2.5e-19
TR10979|c0_g1_i1|m.347	424	Rlu family of pseudouridine synthase signature.	324	338	-	IPR006224	Pseudouridine synthase, RluC/RluD, conserved site	GO:0001522|GO:0003723|GO:0009451|GO:0009982		TR10081|c0_g1_i1|m.4262	409	Zinc finger C2H2 type domain profile.	228	257	8.746	IPR007087	Zinc finger, C2H2	GO:0046872			TR10460|c0_g1_i1|m.246	134		58	114	9.9e-08	IPR011990	Tetratricopeptide-like helical domain	GO:0005515
TR10994|c0_g1_i1|m.349	211		93	131	0.00027	IPR001878	Zinc finger, CCHC-type	GO:0003676|GO:0008270		TR100814|c0_g1_i1|m.107198	159	Pyridine nucleotide-disulphide oxidoreductase	31	155	2.1e-19	IPR023753	Pyridine nucleotide-disulphide oxidoreductase, FAD/NAD(P)-binding domain	GO:0016491|GO:0055114			TR10477|c0_g1_i1|m.251	112		2	75	-
TR11008|c0_g2_i1|m.352	579		355	548	1.2e-47	IPR012337	Ribonuclease H-like domain	GO:0003676		TR100822|c0_g1_i1|m.107199	151		4	25	-						TR10478|c0_g1_i1|m.256	149		1	148	6.9e-76	IPR006759	Glycosyl transferase family 54	GO:0005975|GO:0016020|GO:0016758	KEGG: 00510+2.4.1.145|KEGG: 00513+2.4.1.145|MetaCyc: PWY-7426|UniPathway: UPA00378
TR11009|c0_g1_i1|m.354	151	Prefoldin subunit	21	123	2.4e-24	IPR002777	Prefoldin beta-like	GO:0006457|GO:0016272|GO:0051082		TR100833|c0_g1_i1|m.107202	175	3-beta hydroxysteroid dehydrogenase/isomerase family	1	66	2.3e-06	IPR002225	3-beta hydroxysteroid dehydrogenase/isomerase	GO:0003854|GO:0006694|GO:0016616|GO:0055114			TR1048|c0_g1_i1|m.259	114		56	100	0.00014
TR11009|c0_g2_i1|m.355	151	Prefoldin subunit	21	123	1.5e-24	IPR002777	Prefoldin beta-like	GO:0006457|GO:0016272|GO:0051082		TR100842|c0_g1_i1|m.107203	110	Zinc finger UBP-type profile.	59	110	13.763	IPR001607	Zinc finger, UBP-type	GO:0008270			TR10486|c0_g1_i1|m.257	144	SET domain	44	92	3e-09	IPR001214	SET domain	GO:0005515
TR11011|c0_g1_i1|m.357	115	Aconitase C-terminal domain	1	47	9.1e-22	IPR000573	Aconitase A/isopropylmalate dehydratase small subunit, swivel domain	GO:0008152	KEGG: 00290+4.2.1.33|UniPathway: UPA00048	TR100849|c0_g1_i1|m.107205	165	Sodium/chloride neurotransmitter symporter signature	60	80	7e-16	IPR000175	Sodium:neurotransmitter symporter	GO:0005328|GO:0006836|GO:0016021			TR10487|c0_g1_i1|m.258	101		21	42	-
TR11013|c0_g2_i1|m.359	122		15	122	1.63e-25					TR10085|c0_g1_i1|m.4265	234		51	143	2.2e-15	IPR012677	Nucleotide-binding alpha-beta plait domain	GO:0000166			TR10505|c0_g2_i1|m.260	148	Pentapeptide repeats (8 copies)	34	71	7.4e-12	IPR001646	Pentapeptide repeat
TR11018|c0_g1_i1|m.361	156		39	78	-					TR100856|c0_g1_i1|m.107207	338		36	212	0.00036	IPR015943	WD40/YVTN repeat-like-containing domain	GO:0005515			TR10507|c0_g1_i1|m.262	100		30	100	4.5e-27	IPR002202	Hydroxymethylglutaryl-CoA reductase, class I/II	GO:0004420|GO:0015936|GO:0050662|GO:0055114	KEGG: 00900+1.1.1.34|MetaCyc: PWY-6174|MetaCyc: PWY-7391|MetaCyc: PWY-7524|MetaCyc: PWY-922|UniPathway: UPA00058
TR11021|c1_g1_i1|m.363	110		59	101	0.00021	IPR013762	Integrase-like, catalytic domain	GO:0003677|GO:0006310|GO:0015074		TR100870|c0_g1_i1|m.107212	145		43	145	5.23e-27	IPR006077	Vinculin/alpha-catenin	GO:0007155|GO:0051015			TR10507|c0_g2_i1|m.263	108		38	108	4.5e-27	IPR002202	Hydroxymethylglutaryl-CoA reductase, class I/II	GO:0004420|GO:0015936|GO:0050662|GO:0055114	KEGG: 00900+1.1.1.34|MetaCyc: PWY-6174|MetaCyc: PWY-7391|MetaCyc: PWY-7524|MetaCyc: PWY-922|UniPathway: UPA00058
TR11030|c0_g1_i1|m.365	128	Transcription factor Tfb2	4	127	3.4e-33	IPR004598	Transcription factor TFIIH subunit p52/Tfb2	GO:0000439|GO:0004003|GO:0005634|GO:0006289		TR100875|c0_g1_i1|m.107213	190		41	90	-						TR10508|c0_g1_i1|m.264	184	Ig-like domain profile.	41	140	9.156	IPR007110	Immunoglobulin-like domain	GO:0005515
TR11032|c0_g1_i1|m.368	315	16S rRNA methyltransferase RsmF	146	312	2.6e-35	IPR001678	SAM-dependent methyltransferase RsmB/NOP2-type	GO:0008168		TR100879|c0_g1_i1|m.107215	102		5	102	9.3e-39	IPR027137	Translocation protein Sec63	GO:0008565|GO:0031204			TR10512|c0_g1_i1|m.266	161		136	157	-
TR11069|c0_g1_i1|m.375	101		11	67	8.43e-05					TR100887|c0_g1_i1|m.107218	99		67	99	4.5e-06						TR10513|c0_g1_i1|m.267	304	Spectrin repeat	144	223	2.1e-05	IPR002017	Spectrin repeat	GO:0005515
TR11069|c0_g2_i1|m.376	110		2	76	7.48e-10					TR100888|c0_g1_i1|m.107220	212		40	203	0.00014	IPR023214	HAD-like domain				TR10516|c0_g1_i1|m.268	121	Acyl-CoA dehydrogenase, C-terminal domain	51	113	0.00026	IPR009075	Acyl-CoA dehydrogenase/oxidase C-terminal	GO:0016627|GO:0055114
TR11070|c1_g1_i1|m.377	101	Telomere recombination	39	95	5.7e-16	IPR006070	YrdC-like domain	GO:0003725		TR100898|c0_g1_i1|m.107223	177		1	172	9.3e-24						TR10519|c0_g2_i1|m.269	230	Linker histone H1/H5 globular (H15) domain profile.	107	179	12.327	IPR005818	Linker histone H1/H5, domain H15	GO:0000786|GO:0003677|GO:0005634|GO:0006334
TR11090|c1_g1_i1|m.379	128	Flavin containing amine oxidoreductase	13	127	1.6e-11	IPR002937	Amine oxidase	GO:0016491|GO:0055114		TR10090|c0_g1_i1|m.4268	133		36	57	-						TR10519|c0_g3_i1|m.270	243	Linker histone H1/H5 globular (H15) domain profile.	120	192	12.327	IPR005818	Linker histone H1/H5, domain H15	GO:0000786|GO:0003677|GO:0005634|GO:0006334
TR11113|c0_g1_i1|m.384	114		12	47	9.63e-05	IPR007110	Immunoglobulin-like domain	GO:0005515		TR100901|c0_g1_i1|m.107225	150	RIBOSOMAL 40S RIBONUCLEOPROTEIN S19 S19E 30S MULTIGENE FAMILY S19 SSU	5	116	7e-45	IPR001266	Ribosomal protein S19e	GO:0003735|GO:0005840|GO:0006412			TR10530|c0_g1_i1|m.277	181	Mrp family signature.	124	140	-	IPR000808	Mrp, conserved site	GO:0005524
TR11126|c0_g1_i1|m.385	135		26	44	3.2e-12	IPR013087	Zinc finger C2H2-type/integrase DNA-binding domain	GO:0003676		TR10092|c0_g1_i1|m.4269	129		1	111	1.7e-56						TR10532|c0_g1_i1|m.279	162		1	133	2.2e-72	IPR002085	Alcohol dehydrogenase superfamily, zinc-type	GO:0008270|GO:0016491|GO:0055114
TR11126|c0_g2_i1|m.387	135		72	100	2.6e-17	IPR013087	Zinc finger C2H2-type/integrase DNA-binding domain	GO:0003676		TR10092|c0_g2_i1|m.4270	142		53	124	9.16e-26						TR10543|c0_g1_i1|m.282	126		81	116	-
TR11133|c0_g1_i1|m.393	216		127	211	1.07e-17	IPR015847	Exoribonuclease, phosphorolytic domain 2		Reactome: REACT_21257	TR100923|c0_g1_i1|m.107227	190	Proline-rich nuclear receptor coactivator	141	189	7.9e-20						TR1055|c0_g1_i1|m.288	157		1	157	7.7e-69	IPR027062	Carboxypeptidase M	GO:0004181
TR11134|c0_g1_i1|m.395	156	Mitochondrial carrier protein	60	142	1.8e-21	IPR018108	Mitochondrial substrate/solute carrier			TR100926|c0_g1_i1|m.107229	121	Phorbol esters/diacylglycerol binding domain (C1 domain)	39	77	2.9e-06	IPR002219	Protein kinase C-like, phorbol ester/diacylglycerol-binding domain	GO:0035556			TR10552|c0_g2_i1|m.286	125		1	58	1.05e-07	IPR024041	Ammonium transporter AmtB-like domain	GO:0008519|GO:0015696|GO:0016020
TR11145|c0_g1_i1|m.397	179		110	179	2.7e-30	IPR011993	Pleckstrin-homology domain (PH domain)/Phosphotyrosine-binding domain (PTB)			TR100950|c0_g1_i1|m.107235	274	ABC transporter transmembrane region	40	273	1.5e-31	IPR011527	ABC transporter type 1, transmembrane domain	GO:0005524|GO:0006810|GO:0016021|GO:0042626|GO:0055085			TR10561|c0_g1_i1|m.291	124		8	56	0.00062	IPR020683	Ankyrin repeat-containing domain
TR11154|c0_g1_i1|m.399	198		18	191	5.11e-14					TR100966|c0_g1_i1|m.107236	115		10	87	6.67e-07						TR10561|c0_g1_i2|m.292	135		9	96	1.71e-06	IPR020683	Ankyrin repeat-containing domain
TR11154|c0_g2_i1|m.400	198		18	191	5.11e-14					TR100976|c0_g1_i1|m.107238	172		8	85	2.4e-06	IPR012677	Nucleotide-binding alpha-beta plait domain	GO:0000166			TR10562|c0_g1_i1|m.293	215	Domain of unknown function (DUF3883)	94	192	3.9e-18	IPR024975	Domain of unknown function DUF3883
TR11158|c0_g1_i1|m.401	123	SRR1	61	113	1.9e-21	IPR012942	Sensitivity To Red Light Reduced-like, SRR1			TR100992|c0_g1_i1|m.107243	124		8	29	-						TR10564|c0_g1_i2|m.294	213	FERM domain profile.	1	213	11.192	IPR000299	FERM domain	GO:0005856
TR1116|c1_g1_i1|m.406	157		90	110	-					TR100995|c0_g1_i1|m.107245	360	Protein kinase domain profile.	55	360	11.892	IPR000719	Protein kinase domain	GO:0004672|GO:0005524|GO:0006468			TR10567|c0_g1_i1|m.296	164	Frizzled (fz) domain profile.	8	55	9.791	IPR020067	Frizzled domain	GO:0005515
TR11165|c0_g1_i1|m.402	307		5	146	8.7e-14					TR100998|c0_g1_i1|m.107247	119		1	97	9.7e-32						TR10572|c0_g2_i1|m.297	104	Tyrosine specific protein phosphatases active site.	47	57	-	IPR016130	Protein-tyrosine phosphatase, active site	GO:0004725|GO:0016311|GO:0016791
TR11168|c0_g1_i1|m.405	189	S4 RNA-binding domain profile.	106	180	10.833	IPR002942	RNA-binding S4 domain	GO:0003723		TR1010|c0_g1_i1|m.411	259		15	100	2.5e-34	IPR026603	N-acetyllactosaminide beta-1,3-N-acetylglucosaminyltransferase	GO:0006486|GO:0008532	UniPathway: UPA00378		TR10575|c0_g1_i1|m.301	100		8	100	5.9e-27
TR11173|c0_g1_i1|m.407	238		88	118	-					TR101009|c0_g1_i1|m.107249	273	Cation-dependent mannose-6-phosphate receptor signature	249	267	5.1e-10	IPR000296	Cation-dependent mannose-6-phosphate receptor	GO:0000323|GO:0005537|GO:0015578|GO:0015761|GO:0016021			TR10577|c0_g2_i1|m.302	298	WD domain, G-beta repeat	49	81	1.1e-05	IPR001680	WD40 repeat	GO:0005515
TR11193|c0_g1_i1|m.410	265		2	146	1.3e-18	IPR015943	WD40/YVTN repeat-like-containing domain	GO:0005515		TR101011|c0_g1_i1|m.107251	253		183	232	6.3e-05	IPR013083	Zinc finger, RING/FYVE/PHD-type				TR1058|c0_g1_i1|m.305	102	MutS domain I	30	101	1.8e-11	IPR007695	DNA mismatch repair protein MutS-like, N-terminal	GO:0005524|GO:0006298|GO:0030983
TR11197|c0_g2_i1|m.412	210		68	104	-					TR101013|c0_g1_i1|m.107253	130	Zinc finger RING-type profile.	18	60	12.814	IPR001841	Zinc finger, RING-type	GO:0005515|GO:0008270			TR10580|c0_g1_i1|m.303	222		1	222	9.6e-84
TR11202|c0_g1_i1|m.418	164		11	38	-					TR101015|c0_g1_i1|m.107254	145		1	143	1.7e-47	IPR026082	ABC transporter A, ABCA	GO:0005215|GO:0006810|GO:0016021			TR10591|c0_g1_i1|m.306	114		80	113	3.2e-12
TR11209|c0_g1_i1|m.421	119		9	75	2e-06	IPR011990	Tetratricopeptide-like helical domain	GO:0005515		TR101026|c0_g1_i1|m.107256	99		1	86	1.3e-17	IPR026741	Protein strawberry notch	GO:0006355			TR10595|c0_g1_i1|m.307	136	Domain of unknown function (DUF1908)	71	124	4.1e-16	IPR015022	Microtubule-associated serine/threonine-protein kinase, domain	GO:0000287|GO:0004674|GO:0005524|GO:0006468
TR11211|c0_g1_i1|m.422	332	Vacuolar-sorting-associated 13 protein C-terminal	248	332	1.5e-16					TR101027|c0_g1_i1|m.107257	195		3	192	6.4e-48	IPR004240	Nonaspanin (TM9SF)	GO:0016021			TR10596|c0_g1_i1|m.308	109	Secreted protein acidic and rich in cysteine Ca binding region	12	76	3.9e-16	IPR019577	SPARC/Testican, calcium-binding domain	GO:0005509|GO:0005578|GO:0007165
TR11217|c0_g1_i1|m.425	136		71	133	7.13e-07	IPR021109	Aspartic peptidase domain			TR101032|c0_g1_i1|m.107258	118	Glucokinase	1	118	3.6e-26	IPR003836	Glucokinase	GO:0004340|GO:0005524|GO:0006096|GO:0051156	KEGG: 00010+2.7.1.2|KEGG: 00052+2.7.1.2|KEGG: 00500+2.7.1.2|KEGG: 00520+2.7.1.2|KEGG: 00521+2.7.1.2|KEGG: 00524+2.7.1.2|MetaCyc: PWY-2723|MetaCyc: PWY-5514|MetaCyc: PWY-7238|MetaCyc: PWY-7385		TR10596|c0_g2_i1|m.309	104	Secreted protein acidic and rich in cysteine Ca binding region	12	76	3.4e-16	IPR019577	SPARC/Testican, calcium-binding domain	GO:0005509|GO:0005578|GO:0007165
TR11219|c1_g1_i1|m.426	135		116	135	-					TR101041|c0_g1_i1|m.107259	139	Ankyrin repeat profile.	18	40	8.63	IPR002110	Ankyrin repeat	GO:0005515			TR10599|c0_g1_i1|m.310	152		15	44	0.00064	IPR011990	Tetratricopeptide-like helical domain	GO:0005515
TR1123|c0_g1_i1|m.432	350		43	349	6.3e-139	IPR001260	Coproporphyrinogen III oxidase, aerobic	GO:0004109|GO:0006779|GO:0055114	KEGG: 00860+1.3.3.3|MetaCyc: PWY-5531|MetaCyc: PWY-7159|UniPathway: UPA00251	TR101048|c0_g1_i1|m.107261	130	tRNA synthetases class I (I, L, M and V)	3	130	2.2e-50	IPR002300	Aminoacyl-tRNA synthetase, class Ia	GO:0000166|GO:0004812|GO:0005524|GO:0006418	Reactome: REACT_71		TR10601|c0_g1_i1|m.311	165	Polycystin cation channel	8	165	1.1e-33	IPR013122	Polycystin cation channel, PKD1/PKD2
TR1123|c0_g1_i2|m.433	358		10	358	2.7e-144	IPR001260	Coproporphyrinogen III oxidase, aerobic	GO:0004109|GO:0006779|GO:0055114	KEGG: 00860+1.3.3.3|MetaCyc: PWY-5531|MetaCyc: PWY-7159|UniPathway: UPA00251	TR101050|c0_g1_i1|m.107263	126		30	126	6.1e-59	IPR030254	ATP-binding cassette subfamily B member 9	GO:0005524|GO:0005765|GO:0015440|GO:0015833|GO:0016021			TR10608|c0_g2_i1|m.313	245		53	90	1.3e-17	IPR000095	CRIB domain
TR11236|c0_g1_i1|m.431	118	Sodium:solute symporter family	1	111	1.3e-07	IPR001734	Sodium/solute symporter	GO:0005215|GO:0006810|GO:0016020|GO:0055085		TR101052|c0_g1_i1|m.107264	352	Zinc finger C2H2 type domain signature.	20	40	-	IPR007087	Zinc finger, C2H2	GO:0046872			TR10618|c0_g1_i1|m.315	120	Chondroitin N-acetylgalactosaminyltransferase	1	119	6e-29	IPR008428	Chondroitin N-acetylgalactosaminyltransferase	GO:0008376|GO:0032580
TR11251|c0_g1_i1|m.438	246	Major Facilitator Superfamily	25	205	8.8e-14	IPR011701	Major facilitator superfamily	GO:0016021|GO:0055085		TR101052|c0_g2_i1|m.107265	319	Zinc finger C2H2 type domain signature.	20	40	-	IPR007087	Zinc finger, C2H2	GO:0046872			TR10621|c0_g1_i1|m.316	104	Organic Anion Transporter Polypeptide (OATP) family	10	103	3.1e-29	IPR004156	Organic anion transporter polypeptide OATP	GO:0005215|GO:0006810|GO:0016020
TR11260|c1_g1_i1|m.443	145	NOGCT (NUC087) domain	1	43	1e-20	IPR012973	NOG, C-terminal			TR101057|c0_g1_i1|m.107266	184	Ferroportin1 (FPN1)	2	184	4.7e-30	IPR009716	Ferroporti-1	GO:0005381|GO:0016021|GO:0034755			TR10626|c0_g1_i1|m.317	187	RhoGAP domain	58	186	7e-31	IPR000198	Rho GTPase-activating protein domain	GO:0007165	Reactome: REACT_11044
TR11265|c0_g1_i1|m.444	132		41	119	3.14e-13	IPR007110	Immunoglobulin-like domain	GO:0005515		TR101066|c0_g1_i1|m.107268	103		15	68	1.75e-05	IPR011011	Zinc finger, FYVE/PHD-type				TR10644|c0_g1_i1|m.320	125		2	91	0.0001
TR11266|c0_g1_i1|m.446	151		65	150	9.68e-12	IPR020846	Major facilitator superfamily domain			TR101074|c0_g1_i1|m.107271	151	DNA polymerase family A	14	148	6.3e-17	IPR001098	DNA-directed DNA polymerase, family A, palm domain	GO:0003677|GO:0003887|GO:0006260	KEGG: 00230+2.7.7.7|KEGG: 00240+2.7.7.7		TR10647|c0_g1_i1|m.321	133	Adenosine-deaminase (editase) domain	3	112	5e-19	IPR002466	Adenosine deaminase/editase	GO:0003723|GO:0004000|GO:0006396
TR1127|c0_g1_i1|m.451	148	Cyclin, C-terminal domain	27	136	2.9e-05	IPR004367	Cyclin, C-terminal domain	GO:0005634		TR101078|c0_g2_i1|m.107273	121		10	121	4.9e-32						TR10651|c0_g1_i1|m.322	197		25	182	3.5e-22
TR11270|c0_g1_i1|m.447	129	Rhodanase C-terminal	35	98	9.8e-17	IPR022111	Rhodanase, C-terminal			TR101098|c0_g1_i1|m.107275	132	Rho GTPase-activating proteins domain profile.	1	113	21.707	IPR000198	Rho GTPase-activating protein domain	GO:0007165	Reactome: REACT_11044		TR10654|c0_g1_i1|m.326	134		61	133	8.3e-31	IPR003859	Beta-1,4-galactosyltransferase	GO:0005975|GO:0016757	UniPathway: UPA00378
TR11276|c0_g1_i1|m.448	104	Myb/SANT-like DNA-binding domain	2	48	2.9e-07					TR101110|c0_g1_i1|m.107280	100		2	99	3.4e-39	IPR001752	Kinesin motor domain	GO:0003777|GO:0005524|GO:0007018|GO:0008017			TR10654|c0_g2_i1|m.328	175	Beta-1,4-galactosyltransferase family signature	136	155	2e-09	IPR003859	Beta-1,4-galactosyltransferase	GO:0005975|GO:0016757	UniPathway: UPA00378
TR11279|c0_g1_i1|m.449	104	Cytochrome P450	1	86	6.4e-25	IPR001128	Cytochrome P450	GO:0005506|GO:0016705|GO:0020037|GO:0055114	Reactome: REACT_13433	TR101117|c0_g1_i1|m.107281	149	ABC transporter transmembrane region	55	147	2.3e-10	IPR011527	ABC transporter type 1, transmembrane domain	GO:0005524|GO:0006810|GO:0016021|GO:0042626|GO:0055085			TR10655|c0_g1_i1|m.330	159		44	61	4e-10	IPR013087	Zinc finger C2H2-type/integrase DNA-binding domain	GO:0003676
TR11282|c0_g1_i1|m.453	167	G-protein pathway suppressor	4	160	4.2e-48					TR101151|c0_g1_i1|m.107285	128	Amiloride-sensitive sodium channel	1	111	5e-24	IPR001873	Na+ channel, amiloride-sensitive	GO:0005272|GO:0006814|GO:0016020			TR10655|c0_g1_i2|m.331	131		12	43	7.7e-07	IPR013087	Zinc finger C2H2-type/integrase DNA-binding domain	GO:0003676
TR11282|c1_g1_i1|m.455	191		141	161	-					TR101152|c0_g1_i1|m.107286	143		3	140	1.2e-41	IPR001752	Kinesin motor domain	GO:0003777|GO:0005524|GO:0007018|GO:0008017			TR10660|c0_g1_i1|m.334	104		2	103	1.5e-36
TR11288|c0_g1_i1|m.458	125		51	124	2.2e-11	IPR012337	Ribonuclease H-like domain	GO:0003676		TR101156|c0_g1_i1|m.107289	377	Epidermal growth factor-like domain.	40	84	0.32	IPR000742	Epidermal growth factor-like domain	GO:0005515			TR10661|c0_g1_i1|m.335	145		1	145	5e-32	IPR007304	TAP42-like protein	GO:0009966
TR11288|c0_g2_i1|m.459	125		49	124	6.2e-15	IPR012337	Ribonuclease H-like domain	GO:0003676		TR101168|c0_g1_i1|m.107294	284	Low-density lipoprotein receptor domain class A	35	72	6.7e-10	IPR002172	Low-density lipoprotein (LDL) receptor class A repeat	GO:0005515			TR10663|c0_g1_i1|m.337	138		1	138	1.2e-75
TR1129|c0_g1_i1|m.460	158	Major Facilitator Superfamily	1	127	3.9e-09	IPR011701	Major facilitator superfamily	GO:0016021|GO:0055085		TR101173|c0_g1_i1|m.107298	133	Type II/IV secretion system protein	33	66	0.00011	IPR001482	Type II secretion system protein E	GO:0005524|GO:0006810			TR10664|c0_g1_i1|m.338	109		57	89	-
TR11302|c0_g1_i1|m.462	147		6	146	1.34e-10	IPR016024	Armadillo-type fold	GO:0005488		TR10119|c0_g1_i1|m.4273	120	Sodium:neurotransmitter symporter family profile.	1	76	10.309	IPR000175	Sodium:neurotransmitter symporter	GO:0005328|GO:0006836|GO:0016021			TR10667|c0_g1_i1|m.339	191	Alpha-L-fucosidase	107	186	1.4e-15	IPR000933	Glycoside hydrolase, family 29	GO:0004560|GO:0005975	KEGG: 00511+3.2.1.51
TR11316|c0_g1_i1|m.464	171	DHHC palmitoyltransferase	1	98	2.4e-13	IPR001594	Zinc finger, DHHC-type, palmitoyltransferase	GO:0008270		TR1012|c0_g1_i1|m.415	217		100	128	-						TR10674|c0_g1_i1|m.340	346	Basic-leucine zipper (bZIP) domain signature.	138	152	-	IPR004827	Basic-leucine zipper domain	GO:0003700|GO:0006355|GO:0043565
TR11344|c0_g1_i1|m.470	141		4	120	1.6e-05	IPR002035	von Willebrand factor, type A			TR101210|c0_g1_i1|m.107306	118		4	97	2.6e-14						TR10674|c1_g1_i1|m.341	276	Fos transforming protein signature	229	245	5.4e-05	IPR000837	AP-1 transcription factor	GO:0003677|GO:0003700|GO:0006357
TR11346|c0_g1_i1|m.471	127		92	112	-					TR101217|c0_g1_i1|m.107307	165		5	165	1.4e-78						TR10678|c0_g1_i1|m.343	105	Hsp70 protein	1	103	5.3e-26	IPR013126	Heat shock protein 70 family
TR11354|c0_g1_i1|m.473	164		1	28	5.34e-08	IPR001202	WW domain	GO:0005515		TR101240|c0_g1_i1|m.107312	148	DNA Polymerase alpha zinc finger	19	144	4.9e-17	IPR015088	Zinc finger, DNA-directed DNA polymerase, family B, alpha	GO:0001882|GO:0003887|GO:0006260	KEGG: 00230+2.7.7.7|KEGG: 00240+2.7.7.7		TR10689|c0_g1_i1|m.346	219	Ig-like domain profile.	96	183	12.84	IPR007110	Immunoglobulin-like domain	GO:0005515
TR11358|c0_g1_i1|m.477	672	Zinc finger C2H2 type domain signature.	149	171	-	IPR007087	Zinc finger, C2H2	GO:0046872		TR101243|c0_g1_i1|m.107313	144	Glycosyltransferase (GlcNAc)	9	144	2.8e-36	IPR021067	Glycosyltransferase, GlcNAc		UniPathway: UPA00378		TR10695|c0_g1_i1|m.348	131		3	112	2.7e-61
TR11360|c0_g1_i1|m.484	113	Coiled-coil domain-containing protein 56	28	109	3.3e-20	IPR018628	Cytochrome c oxidase assembly factor 3, mitochondrial			TR101258|c0_g1_i1|m.107316	278	S4 RNA-binding domain profile.	42	105	9.464	IPR002942	RNA-binding S4 domain	GO:0003723			TR10695|c0_g2_i1|m.349	131		3	112	2.7e-61
TR11362|c0_g1_i1|m.488	172	Alpha amylase, catalytic domain	37	106	2.6e-13	IPR006047	Glycosyl hydrolase, family 13, catalytic domain	GO:0003824|GO:0005975|GO:0043169		TR101263|c0_g1_i1|m.107322	125	Calcium-binding EGF-like domain	25	57	0.78	IPR001881	EGF-like calcium-binding domain	GO:0005509			TR107|c0_g1_i1|m.404	177	TMEM9	52	171	7.1e-27	IPR008853	TMEM9	GO:0016021
TR11364|c1_g1_i1|m.489	130	Tetratricopeptide repeat	26	57	0.021	IPR019734	Tetratricopeptide repeat	GO:0005515		TR101271|c0_g1_i1|m.107325	345		10	177	5.49e-12						TR107|c0_g2_i1|m.405	171	TMEM9	52	165	2.6e-28	IPR008853	TMEM9	GO:0016021
TR11379|c0_g1_i1|m.494	140	Profilin	17	128	5.8e-09	IPR005455	Profilin			TR101275|c0_g1_i1|m.107326	174	Steroidogenic acute regulatory protein signature	47	64	3.2e-09	IPR000799	Steroidogenic acute regulatory protein-like	GO:0008289			TR10705|c0_g1_i1|m.354	118	Nucleoporin subcomplex protein binding to Pom34	3	96	4.6e-11	IPR018864	Nucleoporin Nup188
TR1138|c0_g1_i1|m.499	151	Sodium:neurotransmitter symporter family	4	85	3.9e-17	IPR000175	Sodium:neurotransmitter symporter	GO:0005328|GO:0006836|GO:0016021		TR101285|c0_g1_i1|m.107331	120	Histone deacetylase domain	1	120	1.2e-39	IPR023801	Histone deacetylase domain				TR10714|c0_g1_i1|m.356	126		2	121	4.5e-19	IPR008914	Phosphatidylethanolamine-binding protein PEBP
TR11386|c0_g1_i1|m.495	359	Membrane alanyl dipeptidase (M1) family signature	165	180	2.8e-26	IPR014782	Peptidase M1, membrane alanine aminopeptidase, N-terminal	GO:0008237|GO:0008270		TR101287|c0_g1_i1|m.107332	186	RNA polymerase Rpb2, domain 2	1	124	5.8e-35	IPR007642	RNA polymerase Rpb2, domain 2	GO:0003677|GO:0003899|GO:0006351	KEGG: 00230+2.7.7.6|KEGG: 00240+2.7.7.6|Reactome: REACT_1788		TR10714|c0_g3_i1|m.358	122	Phosphatidylethanolamine-binding protein	28	86	0.00025	IPR008914	Phosphatidylethanolamine-binding protein PEBP
TR11388|c0_g1_i1|m.496	173	TPR repeat profile.	122	155	11.594	IPR019734	Tetratricopeptide repeat	GO:0005515		TR1013|c0_g1_i1|m.416	440		185	246	5.9e-05	IPR013761	Sterile alpha motif/pointed domain				TR10725|c0_g2_i1|m.359	148	Regucalcin signature	37	55	1.7e-11	IPR008367	Regucalcin	GO:0005509|GO:0030234	KEGG: 00030+3.1.1.17|KEGG: 00053+3.1.1.17|KEGG: 00930+3.1.1.17|MetaCyc: PWY-2221|MetaCyc: PWY-5530|MetaCyc: PWY-7165
TR11388|c1_g1_i1|m.498	100		13	99	2.7e-21	IPR011990	Tetratricopeptide-like helical domain	GO:0005515		TR101331|c0_g1_i1|m.107335	288		2	254	2.08e-24	IPR016024	Armadillo-type fold	GO:0005488			TR10732|c0_g1_i1|m.360	115		1	115	2.3e-19
TR1139|c0_g1_i1|m.504	313		3	33	6.27e-05	IPR000436	Sushi/SCR/CCP domain			TR101342|c0_g1_i1|m.107337	231		30	54	2.8e-11	IPR013087	Zinc finger C2H2-type/integrase DNA-binding domain	GO:0003676			TR10735|c0_g1_i1|m.362	218		172	218	9.88e-07	IPR001478	PDZ domain	GO:0005515
TR11394|c0_g1_i1|m.501	113	Prokaryotic membrane lipoprotein lipid attachment site profile.	1	32	5					TR101355|c0_g1_i1|m.107341	179	Glycosyl transferase family 2	5	119	7.7e-17	IPR001173	Glycosyltransferase 2-like				TR10739|c0_g1_i1|m.364	359	Alpha-2-macroglobulin family	84	162	2e-05	IPR001599	Alpha-2-macroglobulin	GO:0004866
TR11397|c0_g1_i1|m.502	146		54	141	8.24e-06	IPR023214	HAD-like domain			TR101356|c0_g1_i1|m.107342	136	Putative peptidase family	4	126	3.2e-25	IPR021917	Uncharacterised protein family, zinc metallopeptidase-like				TR10739|c0_g2_i1|m.365	556	Alpha-2-macroglobulin family	85	161	4.1e-05	IPR001599	Alpha-2-macroglobulin	GO:0004866
TR11399|c0_g1_i1|m.503	127		66	125	4.3e-07					TR101360|c0_g1_i1|m.107343	109	Arrestin (or S-antigen), N-terminal domain	6	64	3.9e-14	IPR011021	Arrestin-like, N-terminal				TR10750|c0_g1_i1|m.371	111	Sodium/chloride neurotransmitter symporter signature	85	105	9.2e-08	IPR000175	Sodium:neurotransmitter symporter	GO:0005328|GO:0006836|GO:0016021
TR11422|c0_g1_i1|m.512	251	GMP synthase C terminal domain	61	250	3.3e-30	IPR001674	GMP synthase, C-terminal	GO:0003922|GO:0005524|GO:0006164|GO:0006177	KEGG: 00230+6.3.5.2|KEGG: 00983+6.3.5.2|MetaCyc: PWY-7221|UniPathway: UPA00189	TR101381|c0_g1_i1|m.107349	153		12	153	8.6e-36						TR10751|c0_g2_i1|m.372	101		81	102	-
TR11428|c0_g1_i1|m.514	235		7	53	4e-08	IPR012337	Ribonuclease H-like domain	GO:0003676		TR101387|c0_g1_i1|m.107353	268		116	263	2.02e-32	IPR016024	Armadillo-type fold	GO:0005488			TR10757|c0_g1_i1|m.373	180	Rho GTPase-activating proteins domain profile.	1	171	46.222	IPR000198	Rho GTPase-activating protein domain	GO:0007165	Reactome: REACT_11044
TR11433|c1_g1_i1|m.518	198	EF-hand calcium-binding domain profile.	169	198	7.344	IPR002048	EF-hand domain	GO:0005509		TR101432|c0_g1_i1|m.107355	155		1	155	1.3e-60	IPR006179	5'-Nucleotidase/apyrase	GO:0009166|GO:0016787			TR10759|c0_g1_i1|m.375	145		16	67	0.00098	IPR012336	Thioredoxin-like fold
TR11445|c0_g1_i1|m.520	166		78	113	0.00018	IPR001878	Zinc finger, CCHC-type	GO:0003676|GO:0008270		TR101444|c0_g1_i1|m.107358	206	Eukaryotic and archaeal DNA primase, large subunit	2	195	1.8e-28	IPR007238	DNA primase large subunit, eukaryotic/archaeal	GO:0003896|GO:0006269			TR10767|c0_g1_i1|m.382	149		72	149	8.9e-15	IPR015797	NUDIX hydrolase domain-like	GO:0016787
TR11450|c0_g1_i1|m.523	181	Ribosomal protein L16p/L10e	3	127	5.6e-30	IPR016180	Ribosomal protein L10e/L16	GO:0003735|GO:0005840|GO:0006412		TR10146|c0_g1_i1|m.4277	952		839	872	3e-12	IPR013087	Zinc finger C2H2-type/integrase DNA-binding domain	GO:0003676			TR10776|c0_g1_i1|m.386	158		65	86	-
TR11451|c0_g1_i1|m.525	182		65	177	1.06e-25	IPR012337	Ribonuclease H-like domain	GO:0003676		TR101485|c0_g1_i1|m.107364	127		93	125	7.1e-14	IPR013087	Zinc finger C2H2-type/integrase DNA-binding domain	GO:0003676			TR10784|c0_g2_i1|m.389	235	GPCR kinase signature	42	59	1.1e-07	IPR000239	GPCR kinase	GO:0004703|GO:0005524|GO:0006468|GO:0007165
TR11458|c0_g1_i1|m.527	109	AKAP7 2'5' RNA ligase-like domain	15	60	1.6e-06	IPR019510	Protein kinase A anchor protein, nuclear localisation signal domain			TR101485|c0_g1_i1|m.107365	114		56	80	2e-11	IPR013087	Zinc finger C2H2-type/integrase DNA-binding domain	GO:0003676			TR10791|c0_g1_i1|m.391	180	small_GTP: small GTP-binding protein domain	8	168	1.4e-30	IPR005225	Small GTP-binding protein domain	GO:0005525
TR11458|c0_g1_i2|m.528	432	AKAP7 2'5' RNA ligase-like domain	184	383	7.1e-41	IPR019510	Protein kinase A anchor protein, nuclear localisation signal domain			TR101495|c0_g1_i1|m.107367	155	Zinc finger C2H2 type domain profile.	111	138	10.346	IPR007087	Zinc finger, C2H2	GO:0046872			TR10792|c0_g1_i1|m.392	161		1	160	4.7e-74
TR11463|c0_g1_i1|m.531	230	Glycosyl hydrolases family 39	24	132	4.9e-12	IPR000514	Glycoside hydrolase, family 39	GO:0004553|GO:0005975		TR10152|c0_g1_i1|m.4278	287		51	119	1.7e-05	IPR011990	Tetratricopeptide-like helical domain	GO:0005515			TR10793|c0_g1_i1|m.393	117		5	117	6.4e-14	IPR005554	Nrap protein
TR11468|c0_g1_i1|m.532	213	EF hand	105	132	4.3e-06	IPR002048	EF-hand domain	GO:0005509		TR101534|c0_g1_i1|m.107373	328	CST, telomere maintenance, complex subunit CTC1	2	320	1e-22	IPR029156	CST complex subunit CTC1	GO:0003697			TR10793|c0_g2_i1|m.394	117		5	117	2.3e-14	IPR005554	Nrap protein
TR11475|c0_g1_i1|m.533	160	Major Facilitator Superfamily	3	150	5.9e-11	IPR011701	Major facilitator superfamily	GO:0016021|GO:0055085		TR10154|c0_g1_i1|m.4279	353	Major Facilitator Superfamily	168	342	2.8e-10	IPR011701	Major facilitator superfamily	GO:0016021|GO:0055085			TR10795|c0_g1_i1|m.395	155		4	155	1.4e-66	IPR009448	UDP-glucose:Glycoprotein Glucosyltransferase	GO:0003980|GO:0006486	UniPathway: UPA00378
TR11476|c0_g1_i1|m.534	206	FtsJ-like methyltransferase	2	62	2.9e-15	IPR002877	Ribosomal RNA methyltransferase FtsJ domain	GO:0008168|GO:0032259		TR101544|c0_g1_i1|m.107374	131	Nitrate and nitrite sensing	31	127	3.3e-09	IPR013587	Nitrate/nitrite sensing protein				TR10799|c0_g1_i1|m.400	118	Double-stranded RNA binding motif	69	113	2.4e-07	IPR014720	Double-stranded RNA-binding domain
TR11479|c0_g1_i1|m.537	113		20	104	7.06e-10	IPR011010	DNA breaking-rejoining enzyme, catalytic core	GO:0003677		TR101548|c0_g1_i1|m.107380	222		29	54	-						TR10813|c0_g1_i1|m.406	111		1	111	1e-26	IPR001932	PPM-type phosphatase domain	GO:0003824
TR11479|c0_g2_i1|m.538	113		20	104	5.59e-09	IPR011010	DNA breaking-rejoining enzyme, catalytic core	GO:0003677		TR101556|c0_g1_i1|m.107381	101		27	90	0.001	IPR023214	HAD-like domain				TR10813|c0_g2_i1|m.407	166	Serine/threonine phosphatases, family 2C, catalytic domain	1	158	8.4e-26	IPR001932	PPM-type phosphatase domain	GO:0003824
TR11482|c0_g1_i1|m.539	342	Domain of unknown function (DUF3480)	68	341	6.1e-139	IPR022557	Domain of unknown function DUF3480			TR101561|c0_g1_i1|m.107382	158		70	150	1.3e-07	IPR013083	Zinc finger, RING/FYVE/PHD-type				TR10819|c0_g3_i1|m.409	131	bZIP transcription factor	11	41	4.1e-05	IPR004827	Basic-leucine zipper domain	GO:0003700|GO:0006355|GO:0043565
TR11484|c0_g1_i1|m.542	153	Glutaminyl-tRNA synthetase, non-specific RNA binding region part 1	5	153	2.6e-47	IPR007639	Glutaminyl-tRNA synthetase, class Ib, non-specific RNA-binding domain, N-terminal	GO:0000166|GO:0004812|GO:0005524|GO:0005737|GO:0006418	KEGG: 00970+6.1.1.18	TR101569|c0_g1_i1|m.107386	112		14	87	3.5e-07	IPR015943	WD40/YVTN repeat-like-containing domain	GO:0005515			TR10820|c0_g2_i1|m.411	164	Ig-like domain profile.	1	83	11.842	IPR007110	Immunoglobulin-like domain	GO:0005515
TR11495|c0_g1_i1|m.546	124	EGF-like domain profile.	31	71	11.87	IPR000742	EGF-like domain	GO:0005515		TR101586|c0_g1_i1|m.107390	144	Ligated ion channel L-glutamate- and glycine-binding site	24	78	6.1e-16	IPR019594	Ionotropic glutamate receptor, L-glutamate and glycine-binding domain	GO:0004970|GO:0005234|GO:0016020			TR10822|c0_g1_i1|m.412	132		2	128	3.2e-38	IPR010448	Torsin	GO:0005524
TR11495|c1_g1_i1|m.548	123		123	123	-					TR101590|c0_g1_i1|m.107392	199		1	197	4.1e-70						TR10824|c0_g1_i1|m.413	137	Domain involved in innate immunity and lipid metabolism.	12	133	3.1e-30	IPR003172	MD-2-related lipid-recognition domain
TR11495|c1_g1_i1|m.549	122	Epidermal growth factor-like domain.	69	106	0.00049	IPR000742	EGF-like domain	GO:0005515		TR101592|c0_g1_i1|m.107393	269		8	266	1.47e-22	IPR017986	WD40-repeat-containing domain	GO:0005515			TR10828|c1_g1_i1|m.420	110		1	26	-
TR11499|c0_g1_i1|m.552	104		80	100	-					TR101603|c0_g1_i1|m.107395	171		5	150	1.44e-15	IPR020846	Major facilitator superfamily domain				TR10830|c0_g1_i1|m.421	252	Carnitine deficiency-associated protein 3	67	168	1.3e-09	IPR026806	Protein CDV3
TR11507|c0_g1_i1|m.553	157		89	109	-					TR101622|c0_g1_i1|m.107398	120	SAM domain (Sterile alpha motif)	13	72	2.5e-08	IPR011510	Sterile alpha motif, type 2	GO:0005515			TR10836|c0_g1_i1|m.426	110		70	110	5.34e-07	IPR011333	BTB/POZ fold
TR11522|c0_g1_i1|m.558	313	PDZ domain profile.	125	213	19.018	IPR001478	PDZ domain	GO:0005515		TR101634|c0_g1_i1|m.107399	417		23	70	5.7e-11	IPR013761	Sterile alpha motif/pointed domain				TR10837|c0_g1_i1|m.428	210	dsRNA-gated channel SID-1	2	208	1.3e-89	IPR025958	SID1 transmembrane family	GO:0016021|GO:0033227|GO:0051033
TR11522|c0_g2_i1|m.560	289	Domain present in PSD-95, Dlg, and ZO-1/2.	109	189	6.4e-18	IPR001478	PDZ domain	GO:0005515		TR101649|c0_g1_i1|m.107404	155	Ig-like domain profile.	88	155	7.123	IPR007110	Immunoglobulin-like domain	GO:0005515			TR10846|c0_g1_i1|m.430	158	Trp-Asp (WD) repeats circular profile.	78	120	9.467	IPR017986	WD40-repeat-containing domain	GO:0005515
TR11524|c0_g1_i1|m.563	201	Biotinyl protein ligase (BPL) and lipoyl protein ligase (LPL) catalytic domain profile.	133	201	19.161	IPR004143	Biotinyl protein ligase (BPL) and lipoyl protein ligase (LPL), catalytic domain	GO:0006464	KEGG: 00785+2.3.1.181|MetaCyc: PWY-6987|MetaCyc: PWY-7381	TR101662|c0_g1_i1|m.107408	219	Translational (tr)-type guanine nucleotide-binding (G) domain profile.	63	219	47.744	IPR000795	Transcription factor, GTP-binding domain	GO:0003924|GO:0005525			TR10846|c0_g2_i1|m.431	147		27	139	4.4e-14	IPR015943	WD40/YVTN repeat-like-containing domain	GO:0005515
TR11525|c0_g1_i1|m.565	154		51	85	-					TR101665|c0_g1_i1|m.107409	105		45	105	7.1e-09	IPR002126	Cadherin	GO:0005509|GO:0007156|GO:0016020			TR10848|c0_g1_i1|m.432	119	Chitin-binding domain type 2	41	96	0.0047	IPR002557	Chitin binding domain	GO:0005576|GO:0006030|GO:0008061
TR11525|c1_g1_i1|m.568	139		3	23	-					TR101667|c1_g1_i1|m.107410	189		11	189	2.1e-42						TR10848|c0_g1_i2|m.433	156	Chitin-binding type-2 domain profile.	9	65	7.964	IPR002557	Chitin binding domain	GO:0005576|GO:0006030|GO:0008061
TR11529|c0_g1_i1|m.570	107		3	27	-					TR101668|c0_g1_i1|m.107411	174		66	87	-						TR10850|c0_g1_i1|m.434	171		1	171	4.3e-101	IPR024804	G-protein-signalling modulator 1	GO:0005092|GO:0008277
TR11531|c0_g1_i1|m.572	141	IBR domain, a half RING-finger domain	52	99	5.6e-10	IPR002867	IBR domain			TR101668|c0_g1_i1|m.107412	101	Ubiquitin-activating enzyme active site	3	44	7.9e-20	IPR019572	Ubiquitin-activating enzyme				TR10850|c1_g1_i1|m.435	289		1	288	3.4e-74	IPR024804	G-protein-signalling modulator 1	GO:0005092|GO:0008277
TR11538|c0_g1_i1|m.574	105	Nucleoside transporter	3	102	1e-27	IPR002259	Equilibrative nucleoside transporter	GO:0005337|GO:0006810|GO:0016021	Reactome: REACT_15518|Reactome: REACT_1698	TR101670|c0_g1_i1|m.107413	120	Fibronectin type III domain	2	84	3.6e-11	IPR003961	Fibronectin type III	GO:0005515			TR10853|c0_g1_i1|m.436	171		2	165	7.1e-59
TR11550|c0_g1_i1|m.577	304	ATPase family associated with various cellular activities (AAA)	30	160	1.1e-41	IPR003959	ATPase, AAA-type, core	GO:0005524		TR101691|c0_g1_i1|m.107418	140	FERM domain profile.	33	140	34.955	IPR000299	FERM domain	GO:0005856			TR10853|c0_g2_i1|m.437	250		2	196	5.8e-59
TR11554|c0_g1_i1|m.579	140	ABC-2 family transporter protein	4	138	1.3e-13					TR101698|c0_g1_i1|m.107420	150	DEAH-box subfamily ATP-dependent helicases signature.	92	101	-	IPR002464	DNA/RNA helicase, ATP-dependent, DEAH-box type, conserved site	GO:0003676|GO:0005524|GO:0008026			TR10854|c0_g2_i1|m.442	158	Zinc finger CXXC-type profile.	86	132	12.345	IPR002857	Zinc finger, CXXC-type	GO:0003677|GO:0008270
TR11562|c0_g1_i1|m.581	103	Phosphatidylinositol 3- and 4-kinases signature 1.	8	22	-	IPR018936	Phosphatidylinositol 3/4-kinase, conserved site	GO:0016773		TR101707|c0_g1_i1|m.107422	99		63	90	2.2e-12	IPR013087	Zinc finger C2H2-type/integrase DNA-binding domain	GO:0003676			TR10856|c0_g1_i1|m.443	237	Methyltransferase TRM13	1	217	5e-63	IPR007871	Methyltransferase TRM13	GO:0008033|GO:0008168	MetaCyc: PWY-6829
TR11565|c0_g1_i1|m.583	223		61	81	-					TR101714|c0_g1_i1|m.107424	117		56	77	9.5e-06	IPR013087	Zinc finger C2H2-type/integrase DNA-binding domain	GO:0003676			TR10862|c0_g1_i1|m.444	175		59	167	9e-17
TR11570|c0_g1_i1|m.584	110	short chain dehydrogenase	2	82	3.4e-15	IPR002198	Short-chain dehydrogenase/reductase SDR	GO:0008152|GO:0016491		TR101718|c0_g1_i1|m.107425	128		2	122	2.16e-06	IPR016024	Armadillo-type fold	GO:0005488			TR10867|c0_g1_i1|m.446	181		3	78	3.5e-11	IPR004603	DNA mismatch endonuclease vsr	GO:0004519|GO:0006298
TR11572|c0_g1_i1|m.585	142		25	118	1.1e-08	IPR023109	Integrase/recombinase, N-terminal			TR10172|c0_g1_i1|m.4283	303	WD40 repeats	237	278	28	IPR001680	WD40 repeat	GO:0005515			TR10868|c0_g2_i1|m.448	188	NUDIX domain	1	188	3.5e-05	IPR000086	NUDIX hydrolase domain	GO:0016787
TR11572|c0_g2_i1|m.586	142		25	118	1.8e-10	IPR023109	Integrase/recombinase, N-terminal			TR10172|c0_g2_i1|m.4284	322		15	320	1.01e-35	IPR017986	WD40-repeat-containing domain	GO:0005515			TR10868|c0_g3_i1|m.449	190		1	177	1.4e-32
TR11577|c0_g1_i1|m.592	199	Trypsin-like serine protease	1	193	2.2e-39	IPR001254	Serine proteases, trypsin domain	GO:0004252|GO:0006508		TR101723|c0_g1_i1|m.107426	292		34	115	2.75e-05	IPR008936	Rho GTPase activation protein	GO:0007165			TR10871|c0_g2_i1|m.450	422	SAICAR synthetase signature 2.	186	194	-	IPR018236	SAICAR synthetase, conserved site	GO:0004639|GO:0006164	KEGG: 00230+6.3.2.6|MetaCyc: PWY-6123|MetaCyc: PWY-6124|MetaCyc: PWY-7234|UniPathway: UPA00074
TR11579|c0_g1_i1|m.593	137	Palmitoyl protein thioesterase signature	68	86	4.2e-15	IPR002472	Palmitoyl protein thioesterase	GO:0098599		TR101727|c0_g1_i1|m.107428	151		74	151	3e-22						TR10874|c0_g1_i1|m.455	188	Spectrin repeat	89	184	2.8e-08	IPR002017	Spectrin repeat	GO:0005515
TR11579|c1_g1_i1|m.595	184	Palmitoyl protein thioesterase	27	176	7.6e-61	IPR002472	Palmitoyl protein thioesterase	GO:0098599		TR101744|c0_g1_i1|m.107430	116		1	112	1.3e-24						TR10877|c0_g1_i1|m.457	128		5	26	-
TR11613|c0_g1_i1|m.606	194	26S proteasome subunit RPN7	60	129	5.4e-19	IPR019585	26S proteasome, regulatory subunit Rpn7			TR101770|c0_g1_i1|m.107437	159	Myosin tail	1	159	1.6e-56	IPR002928	Myosin tail	GO:0003774|GO:0016459			TR10878|c1_g1_i1|m.458	121	Fatty acid-binding protein signature	47	69	1.7e-07	IPR000463	Cytosolic fatty-acid binding	GO:0005215|GO:0006810|GO:0008289
TR11613|c1_g1_i1|m.608	120	motif in proteasome subunits, Int-6, Nip-1 and TRIP-15	1	72	4.9e-06	IPR000717	Proteasome component (PCI) domain	GO:0005515		TR101777|c0_g1_i1|m.107438	232		31	197	3.3e-29						TR10885|c0_g1_i1|m.459	221		25	46	5.9e-06	IPR013087	Zinc finger C2H2-type/integrase DNA-binding domain	GO:0003676
TR11615|c0_g1_i1|m.609	419		374	401	-					TR101779|c0_g1_i1|m.107440	218	FtsJ-like methyltransferase	4	76	6.5e-12	IPR002877	Ribosomal RNA methyltransferase FtsJ domain	GO:0008168|GO:0032259			TR10889|c0_g1_i1|m.460	159	Protein present in Fab1, YOTB, Vac1, and EEA1	90	157	2.9e-27	IPR000306	FYVE zinc finger	GO:0046872
TR11618|c0_g1_i1|m.613	106	POLO box duplicated region	22	91	1e-19	IPR000959	POLO box duplicated domain	GO:0005515		TR101779|c0_g1_i1|m.107441	218		171	192	-						TR10890|c0_g1_i1|m.462	544		1	531	1.1e-295	IPR002423	Chaperonin Cpn60/TCP-1 family	GO:0005524
TR11635|c0_g1_i1|m.617	101		6	95	0.00045	IPR011990	Tetratricopeptide-like helical domain	GO:0005515		TR101784|c0_g1_i1|m.107442	183		2	183	2.3e-30	IPR010255	Haem peroxidase	GO:0004601|GO:0006979|GO:0020037|GO:0055114			TR10894|c0_g1_i1|m.464	228		23	125	0.00058	IPR016071	Staphylococcal nuclease (SNase-like), OB-fold
TR11635|c1_g1_i1|m.618	201		34	156	8.7e-13	IPR011990	Tetratricopeptide-like helical domain	GO:0005515		TR101793|c0_g1_i1|m.107445	160	Sodium:dicarboxylate symporter family	2	160	2e-60	IPR001991	Sodium:dicarboxylate symporter	GO:0006835|GO:0016020|GO:0017153	Reactome: REACT_15518|Reactome: REACT_19419		TR10896|c0_g1_i1|m.466	139		1	139	4e-109	IPR015507	Ribosomal RNA large subunit methyltransferase E	GO:0001510|GO:0008168
TR11649|c0_g1_i1|m.620	217	N-6 Adenine-specific DNA methylases signature.	140	146	-	IPR002052	DNA methylase, N-6 adenine-specific, conserved site	GO:0003676|GO:0008168|GO:0032259		TR101821|c0_g1_i1|m.107451	163		97	161	3.2e-10	IPR012677	Nucleotide-binding alpha-beta plait domain	GO:0000166			TR10898|c0_g1_i1|m.468	105	E-class P450 group I signature	69	86	3.01e-10	IPR002401	Cytochrome P450, E-class, group I	GO:0005506|GO:0016705|GO:0020037|GO:0055114
TR11655|c0_g1_i1|m.622	291	Transmembrane four family signature	260	286	1.4e-26	IPR000301	Tetraspanin	GO:0016021		TR101840|c0_g1_i1|m.107458	123	Transmembrane Fragile-X-F protein	8	111	6.2e-10	IPR019396	Transmembrane Fragile-X-F-associated protein				TR10903|c0_g1_i1|m.469	196		1	196	1.6e-21
TR11661|c0_g1_i1|m.626	127		1	91	3e-07	IPR016186	C-type lectin-like			TR101867|c0_g1_i1|m.107462	119		36	63	1.4e-05	IPR013087	Zinc finger C2H2-type/integrase DNA-binding domain	GO:0003676			TR10904|c0_g1_i1|m.470	144		1	144	3e-43
TR11667|c0_g1_i1|m.629	216		6	60	5.2e-50	IPR016094	Ribosomal protein L1, 2-layer alpha/beta-sandwich	GO:0003723		TR101878|c0_g1_i1|m.107464	109		2	23	-						TR10904|c0_g2_i1|m.471	136		6	136	8.5e-38
TR11689|c0_g1_i1|m.636	376		276	305	2.5e-05	IPR013087	Zinc finger C2H2-type/integrase DNA-binding domain	GO:0003676		TR101882|c0_g1_i1|m.107465	117		25	117	1.2e-21						TR10906|c0_g1_i1|m.472	103	Protein kinase domain profile.	1	78	12.146	IPR000719	Protein kinase domain	GO:0004672|GO:0005524|GO:0006468
TR11691|c0_g1_i1|m.637	171	CS domain profile.	16	105	16.438	IPR007052	CS domain			TR101886|c0_g1_i1|m.107467	255		93	135	-						TR10907|c0_g1_i1|m.474	232		156	177	-
TR11693|c0_g1_i1|m.639	149	Ribosomal prokaryotic L21 protein	105	147	3.6e-06	IPR028909	Ribosomal protein L21-like	GO:0005840		TR101896|c0_g1_i1|m.107469	150		2	105	3.7e-55						TR1091|c0_g1_i1|m.478	275		31	275	8.6e-103
TR1170|c0_g1_i1|m.650	110	BTB And C-terminal Kelch	2	60	1.1e-12	IPR011705	BTB/Kelch-associated			TR10190|c0_g1_i1|m.4294	147	Cadherins domain profile.	3	104	20.569	IPR002126	Cadherin	GO:0005509|GO:0007156|GO:0016020			TR10923|c0_g1_i1|m.479	140		2	133	7.5e-24
TR11704|c0_g1_i1|m.644	235	C2 domain in Dock180 and Zizimin proteins	101	234	7.8e-38	IPR027007	DHR-1 domain			TR101903|c0_g1_i1|m.107472	127	Trypsin-like serine protease	3	117	0.0017	IPR001254	Peptidase S1	GO:0004252|GO:0006508			TR10926|c0_g1_i1|m.480	165	Oxygenase domain of the 2OGFeDO superfamily	87	145	1.9e-19	IPR024779	2OGFeDO domain, nucleic acid-modifying type
TR11705|c0_g1_i1|m.645	362	AAA-protein family signature.	225	243	-	IPR003960	ATPase, AAA-type, conserved site	GO:0005524		TR101917|c0_g1_i1|m.107475	107		34	55	-						TR10927|c0_g1_i1|m.482	157		54	141	5.6e-05
TR11711|c0_g1_i1|m.651	291	Piezo non-specific cation channel, R-Ras-binding domain	32	288	2.5e-71	IPR031334	Piezo non-specific cation channel, R-Ras-binding domain			TR101922|c0_g1_i1|m.107476	125		12	47	-						TR10927|c0_g1_i1|m.483	157		20	94	0.00011
TR11711|c1_g1_i1|m.652	134	Piezo non-specific cation channel, R-Ras-binding domain	19	132	3e-24	IPR031334	Piezo non-specific cation channel, R-Ras-binding domain			TR10193|c0_g1_i1|m.4297	306	MBOAT, membrane-bound O-acyltransferase family	1	229	5.3e-22	IPR004299	Membrane bound O-acyl transferase, MBOAT				TR10930|c0_g1_i1|m.485	118	Protein of unknown function (DUF1446)	2	111	9.1e-50	IPR010839	Protein of unknown function DUF1446
TR1172|c0_g1_i1|m.661	113	Zinc finger RING-type profile.	58	103	9.303	IPR001841	Zinc finger, RING-type	GO:0005515|GO:0008270		TR101936|c0_g1_i1|m.107479	107		1	83	8.3e-19	IPR024939	Calcium-activated potassium channel Slo	GO:0060072			TR10932|c0_g1_i1|m.486	142	VWFA domain profile.	99	142	9.725	IPR002035	von Willebrand factor, type A
TR11727|c0_g1_i1|m.654	144	Mitochondrial ribosomal protein L55	38	144	1.2e-36	IPR018615	Ribosomal protein L55, mitochondrial			TR101941|c0_g1_i1|m.107480	470	AT hook motif	23	32	0.23	IPR017956	AT hook, DNA-binding motif	GO:0003677			TR10933|c0_g2_i1|m.488	152	Kazal type serine protease inhibitors	116	152	0.84	IPR002350	Kazal domain	GO:0005515
TR11737|c0_g1_i1|m.666	164	S5 double stranded RNA-binding domain profile.	20	83	22.664	IPR013810	Ribosomal protein S5, N-terminal	GO:0003723|GO:0003735|GO:0005840|GO:0006412		TR101947|c0_g1_i1|m.107482	203	Protein kinase domain profile.	1	180	31.948	IPR000719	Protein kinase domain	GO:0004672|GO:0005524|GO:0006468			TR10935|c0_g1_i1|m.489	254		1	254	2.6e-99	IPR004870	Nucleoporin, Nup155-like	GO:0005643|GO:0006913|GO:0017056
TR11746|c0_g1_i1|m.668	168	Zinc finger C3H1-type profile.	125	154	8.925	IPR000571	Zinc finger, CCCH-type	GO:0046872		TR101971|c0_g1_i1|m.107492	147	Trp-Asp (WD) repeats circular profile.	56	97	9.415	IPR017986	WD40-repeat-containing domain	GO:0005515			TR10936|c0_g2_i1|m.490	183		1	167	4.7e-38
TR11750|c0_g1_i1|m.673	190	ZASP-like motif	50	75	2.3e-07	IPR006643	ZASP			TR101972|c0_g1_i1|m.107494	119		14	38	-						TR10943|c0_g1_i1|m.494	171		9	153	8.5e-27	IPR008928	Six-hairpin glycosidase-like	GO:0003824
TR11751|c0_g1_i1|m.676	115	SH2 domain signature	73	83	2.8e-05	IPR000980	SH2 domain			TR101998|c0_g1_i1|m.107498	135		101	134	1.3e-17	IPR000212	DNA helicase, UvrD/REP type	GO:0003677|GO:0004003|GO:0005524			TR10943|c0_g2_i1|m.495	171		9	152	0.00032	IPR012341	Six-hairpin glycosidase	GO:0003824
TR11765|c1_g1_i1|m.681	321	tRNA synthetases class I (I, L, M and V)	290	308	7.6e-05	IPR002300	Aminoacyl-tRNA synthetase, class Ia	GO:0000166|GO:0004812|GO:0005524|GO:0006418	Reactome: REACT_71	TR1020|c0_g1_i1|m.419	505	SNF2 family N-terminal domain	2	234	5e-52	IPR000330	SNF2-related	GO:0005524			TR10947|c0_g1_i1|m.496	185	Broad-Complex, Tramtrack and Bric a brac	36	170	2.1e-23	IPR000210	BTB/POZ-like	GO:0005515
TR11771|c0_g1_i1|m.682	128		15	97	1.8e-19	IPR012677	Nucleotide-binding alpha-beta plait domain	GO:0000166		TR102001|c0_g1_i1|m.107499	220	Alcohol acetyltransferase	5	124	1.1e-05	IPR010828	Alcohol acetyltransferase	GO:0004026|GO:0006066			TR1095|c0_g2_i1|m.507	159		1	106	2.6e-24
TR11783|c0_g1_i1|m.685	868	SRCR domain profile.	810	868	9.149	IPR001190	SRCR domain	GO:0005044|GO:0016020		TR102008|c0_g1_i1|m.107503	252		2	242	4.6e-64						TR10950|c1_g1_i1|m.498	122		49	97	0.00013	IPR002172	Low-density lipoprotein (LDL) receptor class A repeat	GO:0005515
TR11796|c0_g1_i1|m.688	399	AAA-protein family signature.	283	301	-	IPR003960	ATPase, AAA-type, conserved site	GO:0005524		TR102018|c0_g1_i1|m.107504	106	Histone H4 signature	24	43	3.5e-60	IPR001951	Histone H4	GO:0000786|GO:0003677|GO:0005634			TR10954|c0_g1_i1|m.499	127		4	127	6.2e-27
TR11802|c0_g1_i1|m.693	305		147	174	-					TR10203|c1_g1_i1|m.4310	155		125	146	-						TR10957|c0_g1_i1|m.501	112		46	104	6.3e-07	IPR012340	Nucleic acid-binding, OB-fold
TR11813|c0_g1_i1|m.701	139	NADH ubiquinone oxidoreductase subunit NDUFA12	37	134	2.8e-29					TR102031|c0_g1_i1|m.107506	125	Ras family	8	89	7.4e-08	IPR001806	Small GTPase superfamily	GO:0005525|GO:0007264			TR10958|c0_g1_i1|m.503	215		7	35	-
TR11818|c0_g1_i1|m.707	281	FAT domain	106	265	4e-16	IPR003151	PIK-related kinase, FAT	GO:0005515		TR102040|c0_g1_i1|m.107509	117		51	112	1.3e-12	IPR011990	Tetratricopeptide-like helical domain	GO:0005515			TR10959|c0_g1_i1|m.505	148	Zinc finger C2H2 type domain profile.	111	134	9.515	IPR007087	Zinc finger, C2H2	GO:0046872
TR11821|c0_g1_i1|m.711	118		2	90	2.28e-08	IPR010998	Integrase, Lambda-type, N-terminal			TR102045|c0_g1_i1|m.107510	439	Pyridoxal-dependent decarboxylase, pyridoxal binding domain	160	251	2.9e-05	IPR022644	Orn/DAP/Arg decarboxylase 2, N-terminal	GO:0003824	Reactome: REACT_13		TR10960|c0_g1_i1|m.509	144		41	123	2.5e-16
TR11821|c0_g2_i1|m.712	118		2	90	2.98e-08	IPR010998	Integrase, Lambda-type, N-terminal			TR102054|c0_g1_i1|m.107511	125	tRNA synthetases class I (I, L, M and V)	8	125	2.4e-33	IPR002300	Aminoacyl-tRNA synthetase, class Ia	GO:0000166|GO:0004812|GO:0005524|GO:0006418	Reactome: REACT_71		TR10961|c0_g1_i1|m.510	111		12	91	1.4e-10	IPR011042	Six-bladed beta-propeller, TolB-like
TR11824|c0_g1_i1|m.713	226		107	147	0.00038	IPR001878	Zinc finger, CCHC-type	GO:0003676|GO:0008270		TR102056|c0_g1_i1|m.107512	123		31	123	7.5e-48						TR10961|c0_g2_i1|m.511	111		12	100	8.5e-11	IPR011042	Six-bladed beta-propeller, TolB-like
TR11829|c0_g1_i1|m.714	116	Alpha-L-fucosidase	32	116	2e-27	IPR000933	Glycoside hydrolase, family 29	GO:0004560|GO:0005975	KEGG: 00511+3.2.1.51	TR102064|c0_g1_i1|m.107515	162	Prenyltransferase and squalene oxidase repeat	111	151	1.3e-06	IPR001330	Prenyltransferase/squalene oxidase	GO:0003824			TR10967|c0_g1_i1|m.512	126		17	94	3.11e-08
TR11829|c0_g2_i1|m.715	124	Alpha-L-fucosidase	7	124	1.2e-31	IPR000933	Glycoside hydrolase, family 29	GO:0004560|GO:0005975	KEGG: 00511+3.2.1.51	TR102080|c0_g1_i1|m.107520	148		13	148	2.5e-29						TR10969|c0_g1_i1|m.513	178		1	176	2.1e-120	IPR029996	Otoferlin	GO:0005509|GO:0016021|GO:0016079
TR1183|c0_g1_i1|m.720	232	Sterile alpha motif.	165	231	5.9e-09	IPR001660	Sterile alpha motif domain	GO:0005515		TR102138|c0_g1_i1|m.107530	161	Collagen triple helix repeat (20 copies)	75	127	1.8e-09	IPR008160	Collagen triple helix repeat				TR10972|c0_g1_i1|m.517	272		112	216	5.5e-24	IPR012677	Nucleotide-binding alpha-beta plait domain	GO:0000166
TR11834|c0_g1_i1|m.717	262	WD40 repeats	37	78	18	IPR001680	WD40 repeat	GO:0005515		TR102168|c0_g1_i1|m.107536	234	RNA helicase (UPF2 interacting domain)	110	233	1.1e-60	IPR018999	RNA helicase UPF1, UPF2-interacting domain	GO:0000184|GO:0003677|GO:0004386|GO:0005524|GO:0005737|GO:0008270			TR10973|c0_g1_i1|m.518	160	Ribosomal protein L21e	2	99	1e-42	IPR001147	Ribosomal protein L21e	GO:0003735|GO:0005622|GO:0005840|GO:0006412
TR11834|c0_g2_i1|m.718	270	WD40 repeats	37	78	18	IPR001680	WD40 repeat	GO:0005515		TR10218|c0_g1_i1|m.4315	263	VWA N-terminal	137	244	3.5e-09	IPR013608	VWA N-terminal				TR10973|c0_g2_i1|m.520	122		1	99	6.7e-36	IPR001147	Ribosomal protein L21e	GO:0003735|GO:0005622|GO:0005840|GO:0006412
TR11837|c0_g1_i1|m.719	115		1	107	3e-34	IPR013785	Aldolase-type TIM barrel	GO:0003824		TR102191|c0_g1_i1|m.107539	142		45	107	3.4e-13	IPR002557	Chitin binding domain	GO:0005576|GO:0006030|GO:0008061			TR10988|c0_g1_i1|m.527	174	Src homology 3 domains	127	174	3e-06	IPR001452	SH3 domain	GO:0005515
TR11840|c0_g1_i1|m.723	119	Frizzled (fz) domain profile.	19	119	11.769	IPR020067	Frizzled domain	GO:0005515		TR102204|c0_g1_i1|m.107540	225		2	72	4.4e-06						TR10988|c0_g2_i1|m.528	174		126	174	1.29e-14	IPR001452	SH3 domain	GO:0005515
TR11844|c0_g1_i1|m.724	144		3	140	3.8e-13	IPR005135	Endonuclease/exonuclease/phosphatase			TR102209|c0_g1_i1|m.107542	128		19	127	3.1e-27	IPR001279	Beta-lactamase-like				TR10997|c0_g1_i1|m.529	205		1	205	7.8e-81	IPR007852	Cdc73/Parafibromin	GO:0006368|GO:0016570|GO:0016593
TR11855|c0_g1_i1|m.727	336	GLE1-like protein	81	321	2.1e-75	IPR012476	GLE1-like	GO:0005643|GO:0016973		TR102217|c0_g1_i1|m.107543	304		2	304	1.5e-64						TR10998|c0_g2_i1|m.530	128	Protein kinase domain profile.	1	104	19.058	IPR000719	Protein kinase domain	GO:0004672|GO:0005524|GO:0006468
TR11866|c0_g1_i1|m.732	242	Fanconi anaemia group C protein	42	215	1.9e-08	IPR000686	Fanconi anaemia group C protein	GO:0006281		TR102266|c0_g1_i1|m.107557	189		25	183	3.3e-48						TR11000|c0_g1_i1|m.532	148	Acetyl-coenzyme A carboxyltransferase domain C-terminal region profile.	1	142	25.431	IPR011763	Acetyl-coenzyme A carboxyltransferase, C-terminal	GO:0016874	KEGG: 00061+6.4.1.2|KEGG: 00253+6.4.1.2|KEGG: 00254+6.4.1.2|KEGG: 00620+6.4.1.2|KEGG: 00640+6.4.1.2|KEGG: 00720+6.4.1.2|MetaCyc: PWY-4381|MetaCyc: PWY-5743|MetaCyc: PWY-5744|MetaCyc: PWY-5789|MetaCyc: PWY-6679|MetaCyc: PWY-6722|MetaCyc: PWY-7388|UniPathway: UPA00655
TR11895|c0_g1_i1|m.736	115	Domain of unknown function (DUF4787)	48	107	2.6e-18					TR102267|c0_g1_i1|m.107561	122		1	122	1.2e-17	IPR000235	Ribosomal protein S5/S7	GO:0006412			TR11004|c0_g1_i1|m.534	130	Cullin family	2	129	4.2e-18	IPR001373	Cullin, N-terminal	GO:0006511|GO:0031625
TR1190|c0_g1_i1|m.740	124	Collagen triple helix repeat (20 copies)	69	124	9.9e-08	IPR008160	Collagen triple helix repeat			TR102280|c0_g1_i1|m.107565	220		58	220	2.1e-17						TR11008|c0_g1_i1|m.537	130		108	130	1.31e-05	IPR000884	Thrombospondin, type 1 repeat
TR11906|c0_g1_i1|m.738	122	SMC proteins Flexible Hinge Domain	42	113	4.3e-12	IPR010935	SMCs flexible hinge	GO:0005515|GO:0005524|GO:0005694|GO:0051276		TR102291|c0_g1_i1|m.107566	227	SNF2 family N-terminal domain	5	177	2.6e-37	IPR000330	SNF2-related	GO:0005524			TR11011|c0_g2_i1|m.539	173		1	171	2.1e-61	IPR026791	Dedicator of cytokinesis	GO:0005085|GO:0007264
TR11922|c0_g1_i1|m.742	351	Glycosyl transferase family 11	236	336	5.5e-25	IPR002516	Glycosyl transferase, family 11	GO:0005975|GO:0008107|GO:0016020	KEGG: 00601+2.4.1.69|KEGG: 00603+2.4.1.69|UniPathway: UPA00378	TR102324|c0_g1_i1|m.107570	157	CCT motif	102	141	3.3e-06	IPR010402	CCT domain	GO:0005515			TR11013|c0_g1_i1|m.540	347		30	343	2.9e-46
TR11922|c0_g2_i1|m.743	382	Glycosyl transferase family 11	267	367	6.5e-25	IPR002516	Glycosyl transferase, family 11	GO:0005975|GO:0008107|GO:0016020	KEGG: 00601+2.4.1.69|KEGG: 00603+2.4.1.69|UniPathway: UPA00378	TR102326|c0_g1_i1|m.107574	114		11	32	-						TR11031|c0_g1_i1|m.548	329		3	321	5.9e-58
TR11928|c0_g1_i1|m.746	190		83	173	8.04e-06	IPR021109	Aspartic peptidase domain			TR102329|c0_g1_i1|m.107577	118	Peptidase family M54	13	66	2.7e-09	IPR012962	Peptidase M54, archaemetzincin	GO:0008270			TR11036|c0_g1_i1|m.549	167	Mitochondrial brown fat uncoupling protein signature	147	164	1.4e-10	IPR002030	Mitochondrial brown fat uncoupling protein	GO:0006839|GO:0031966
TR11934|c0_g1_i1|m.750	964	WH2 domain profile.	928	948	7.709	IPR003124	WH2 domain	GO:0003779		TR10233|c0_g1_i1|m.4322	167	Anti-proliferative protein BTG1 family signature	59	88	8.5e-35	IPR002087	Anti-proliferative protein				TR11038|c0_g1_i1|m.551	126	Ankyrin repeat profile.	32	64	12.182	IPR002110	Ankyrin repeat	GO:0005515
TR11935|c0_g1_i1|m.754	157	Sodium/hydrogen exchanger family	3	156	2.8e-33	IPR006153	Cation/H+ exchanger	GO:0006812|GO:0015299|GO:0016021|GO:0055085		TR10233|c0_g2_i1|m.4323	197	Anti-proliferative protein BTG1 family signature	29	58	1.2e-34	IPR002087	Anti-proliferative protein				TR11044|c0_g1_i1|m.559	126	PCMH-type FAD-binding domain profile.	1	126	13.797	IPR016166	FAD-binding, type 2	GO:0003824|GO:0016614|GO:0050660|GO:0055114
TR11937|c0_g1_i1|m.756	302	Sodium/hydrogen exchanger family	1	289	8.3e-51	IPR006153	Cation/H+ exchanger	GO:0006812|GO:0015299|GO:0016021|GO:0055085		TR10234|c0_g1_i1|m.4325	413	Death associated protein 3 family signature	131	148	8.9e-38	IPR008092	Ribosomal protein S29, mitochondrial	GO:0005761|GO:0006915|GO:0015935			TR11045|c0_g1_i1|m.560	135	Epidermal growth factor-like domain.	4	42	0.0093	IPR000742	Epidermal growth factor-like domain	GO:0005515
TR11937|c1_g1_i1|m.759	100	Sodium/hydrogen exchanger family	22	98	1.8e-07	IPR006153	Cation/H+ exchanger	GO:0006812|GO:0015299|GO:0016021|GO:0055085		TR102345|c0_g1_i1|m.107583	224	Patched family	6	167	2.4e-13	IPR003392	Patched	GO:0008158|GO:0016020			TR11049|c0_g1_i1|m.561	100	Ig-like domain profile.	58	100	7.449	IPR007110	Immunoglobulin-like domain	GO:0005515
TR11939|c0_g1_i1|m.760	239		9	98	1.31e-25	IPR009019	K homology domain, prokaryotic type	GO:0003723		TR102348|c0_g1_i1|m.107588	255		105	207	4.7e-26	IPR012677	Nucleotide-binding alpha-beta plait domain	GO:0000166			TR11058|c0_g1_i1|m.567	232		2	115	2.4e-47
TR11941|c1_g1_i1|m.764	238		115	149	3.02e-05					TR102348|c0_g2_i1|m.107590	255		9	102	2.2e-26	IPR012677	Nucleotide-binding alpha-beta plait domain	GO:0000166			TR11059|c0_g1_i1|m.568	126		27	124	5.1e-12
TR11942|c0_g1_i1|m.765	343	Miro domain profile.	134	288	14.556	IPR020860	MIRO domain	GO:0003924|GO:0005525|GO:0007264	Reactome: REACT_11044	TR102380|c0_g1_i1|m.107595	146	Collagen triple helix repeat (20 copies)	1	45	1.2e-08	IPR008160	Collagen triple helix repeat				TR1106|c0_g1_i1|m.574	109		1	108	7.2e-32	IPR030376	Cap-specific mRNA (nucleoside-2-O-)-methyltransferase 1	GO:0004483|GO:0006370|GO:0080009	MetaCyc: PWY-7379
TR11944|c0_g1_i1|m.766	163		5	32	-					TR102385|c0_g1_i1|m.107598	151	Ras association (RalGDS/AF-6) domain	86	128	5.3e-06	IPR000159	Ras-association	GO:0007165			TR11063|c0_g1_i1|m.570	191		130	191	2.9e-55
TR11944|c1_g1_i1|m.768	287		160	180	-					TR102385|c0_g1_i1|m.107599	139		39	139	2.2e-30						TR11068|c0_g1_i1|m.572	127		44	127	4.9e-38
TR11952|c0_g2_i1|m.771	119	Ankyrin repeat profile.	37	69	12.609	IPR002110	Ankyrin repeat	GO:0005515		TR102406|c0_g1_i1|m.107602	111	EF-hand, calcium binding motif	60	88	0.22	IPR002048	EF-hand domain	GO:0005509			TR11079|c0_g1_i1|m.577	251	PTP type protein phosphatase family profile.	105	251	25.783	IPR000242	Protein-tyrosine phosphatase, receptor/non-receptor type	GO:0004725|GO:0006470
TR11963|c1_g1_i1|m.777	125		2	124	4.6e-24	IPR011042	Six-bladed beta-propeller, TolB-like			TR102428|c0_g1_i1|m.107607	107	FYR domain FYRC motif profile.	23	107	16.127	IPR003889	FY-rich, C-terminal	GO:0005634			TR11080|c0_g1_i1|m.578	130	ABC transporter	15	75	1.1e-06	IPR003439	ABC transporter-like	GO:0005524|GO:0016887
TR11964|c0_g1_i1|m.778	273	S4 domain	55	102	3e-05	IPR002942	RNA-binding S4 domain	GO:0003723		TR102429|c0_g1_i1|m.107608	336		279	307	3.7e-10	IPR013087	Zinc finger C2H2-type/integrase DNA-binding domain	GO:0003676			TR1109|c0_g1_i1|m.585	142	Glutathione S-transferase, N-terminal domain	39	134	8.7e-23	IPR004045	Glutathione S-transferase, N-terminal	GO:0005515
TR11965|c0_g1_i1|m.779	142		10	30	-					TR102437|c0_g1_i1|m.107609	147	Inhibin alpha chain signature	46	63	1.6e-06	IPR002405	Inhibin, alpha subunit	GO:0005576			TR1109|c0_g2_i1|m.586	185	Glutathione S-transferase, N-terminal domain	39	134	1.4e-22	IPR004045	Glutathione S-transferase, N-terminal	GO:0005515
TR11966|c0_g1_i1|m.781	397	40S ribosome biogenesis protein Tsr1 and BMS1 C-terminal	4	230	4.4e-86	IPR007034	Ribosome biogenesis protein BMS1/TSR1, C-terminal			TR102462|c0_g1_i1|m.107615	115	SAM domain (Sterile alpha motif)	10	46	5.4e-05	IPR021129	Sterile alpha motif, type 1				TR11092|c0_g1_i1|m.584	174	Zinc finger C2H2 type domain profile.	21	52	8.704	IPR007087	Zinc finger, C2H2	GO:0046872
TR11971|c0_g1_i1|m.783	119	Myb/SANT-like DNA-binding domain	28	119	2.6e-15					TR102470|c0_g1_i1|m.107616	509	von Willebrand factor type A domain	167	312	6.9e-19	IPR002035	von Willebrand factor, type A				TR11108|c0_g1_i1|m.589	140		5	139	2.4e-37	IPR015902	Glycoside hydrolase, family 13	GO:0003824
TR11972|c0_g1_i1|m.784	305		177	220	0.00025	IPR001878	Zinc finger, CCHC-type	GO:0003676|GO:0008270		TR102477|c0_g1_i1|m.107620	122		14	37	1.5e-14	IPR013087	Zinc finger C2H2-type/integrase DNA-binding domain	GO:0003676			TR11113|c0_g1_i1|m.593	147	Calcium-binding EGF-like domain	2	30	0.0038	IPR001881	EGF-like calcium-binding domain	GO:0005509
TR11973|c0_g2_i1|m.785	159	Ribosomal protein L21e signature.	37	62	-	IPR018259	Ribosomal protein L21e, conserved site	GO:0003735|GO:0005622|GO:0005840|GO:0006412		TR102486|c0_g1_i1|m.107623	108		3	31	-						TR11120|c0_g1_i1|m.595	132		1	132	1.5e-33	IPR028553	Neurofibromin	GO:0005096|GO:0043547
TR11974|c0_g1_i1|m.787	222	AhpC/TSA family	6	141	3.9e-27	IPR000866	Alkyl hydroperoxide reductase subunit C/ Thiol specific antioxidant	GO:0016209|GO:0016491|GO:0055114	KEGG: 00480+1.11.1.15	TR102487|c0_g1_i1|m.107624	300		201	222	-						TR11121|c0_g1_i1|m.596	104		12	77	2.3e-05	IPR011993	Pleckstrin homology-like domain
TR11975|c0_g1_i1|m.789	114		6	113	7.53e-12	IPR016024	Armadillo-type fold	GO:0005488		TR102488|c0_g1_i1|m.107625	100	Fibrinogen-related domains (FReDs)	1	100	1.4e-06	IPR002181	Fibrinogen, alpha/beta/gamma chain, C-terminal globular domain				TR1113|c0_g1_i1|m.605	268	5'-AMP-activated protein kinase beta subunit, interation domain	177	267	6.3e-28	IPR006828	Association with the SNF1 complex (ASC) domain	GO:0005515	Reactome: REACT_11163|Reactome: REACT_498
TR11987|c0_g1_i1|m.792	129	Zinc finger C2H2 type domain signature.	61	82	-	IPR007087	Zinc finger, C2H2	GO:0046872		TR10249|c0_g1_i1|m.4329	141		5	110	1.2e-30	IPR029598	Centrosomal protein of 152kDa	GO:0005815|GO:0007099|GO:0098535|GO:0098536			TR1113|c0_g2_i1|m.607	156		72	153	5.6e-25	IPR014756	Immunoglobulin E-set
TR11996|c0_g1_i1|m.794	444	Peptidase family C78	385	443	3e-16	IPR012462	Peptidase C78, ubiquitin fold modifier-specific peptidase 1/ 2			TR102493|c0_g1_i1|m.107630	147		24	147	1.2e-44	IPR005817	Wnt	GO:0005102|GO:0005576|GO:0007275|GO:0016055	Reactome: REACT_14797		TR1114|c0_g1_i1|m.612	115		32	75	8.55e-13
TR12001|c0_g1_i1|m.797	134		96	116	-					TR102496|c0_g1_i1|m.107632	116		1	112	2.4e-68	IPR000851	Ribosomal protein S5	GO:0003735|GO:0005840|GO:0006412			TR11146|c0_g1_i1|m.608	177		1	173	5.3e-41
TR12004|c1_g1_i1|m.798	130	MYST-type histone acetyltransferase (HAT) domain profile.	1	125	29.045	IPR002717	Histone acetyltransferase domain, MYST-type	GO:0006355|GO:0016747		TR102499|c0_g1_i1|m.107633	101	Ion transport protein	40	94	9.5e-09	IPR005821	Ion transport domain	GO:0005216|GO:0006811|GO:0016020|GO:0055085			TR11147|c0_g1_i1|m.609	152		26	150	1.44e-19	IPR017943	Bactericidal permeability-increasing protein, alpha/beta domain	GO:0008289
TR12019|c0_g1_i1|m.803	212	Ribosomal protein L13e signature.	71	85	-	IPR018256	Ribosomal protein L13e, conserved site	GO:0003735|GO:0005622|GO:0005840|GO:0006412		TR102501|c0_g1_i1|m.107634	126		104	125	2.7e-06	IPR013087	Zinc finger C2H2-type/integrase DNA-binding domain	GO:0003676			TR11149|c0_g1_i1|m.610	154	Calcium-binding EGF-like domain	27	58	0.003	IPR001881	EGF-like calcium-binding domain	GO:0005509
TR12034|c0_g1_i1|m.807	414	Elongation factor 1 (EF-1) gamma C-terminal domain profile.	262	414	72.417	IPR001662	Translation elongation factor EF1B, gamma chain, conserved	GO:0003746|GO:0006414		TR102517|c0_g1_i1|m.107638	173		39	169	1.31e-05	IPR023578	Ras guanine nucleotide exchange factor domain				TR11149|c0_g2_i1|m.611	176	Calcium-binding EGF-like domain	24	80	0.23	IPR001881	EGF-like calcium-binding domain	GO:0005509
TR12049|c0_g1_i1|m.810	308	DNA / pantothenate metabolism flavoprotein	156	262	1.5e-10	IPR007085	DNA/pantothenate metabolism flavoprotein, C-terminal		KEGG: 00770+6.3.2.5|UniPathway: UPA00241	TR102519|c0_g1_i1|m.107639	160		36	66	2.7e-14	IPR013087	Zinc finger C2H2-type/integrase DNA-binding domain	GO:0003676			TR1116|c0_g1_i1|m.615	117		2	117	5.8e-54	IPR003210	Signal recognition particle, SRP14 subunit	GO:0005786|GO:0006614|GO:0008312|GO:0030942
TR12054|c0_g1_i1|m.813	273	Prenyltransferase and squalene oxidase repeat	105	147	1.2e-13	IPR001330	PFTB repeat	GO:0003824		TR102530|c0_g1_i1|m.107641	201		133	151	1.2e-07	IPR013087	Zinc finger C2H2-type/integrase DNA-binding domain	GO:0003676			TR11166|c0_g1_i1|m.614	118	Ankyrin repeat	97	118	0.0083	IPR002110	Ankyrin repeat	GO:0005515
TR12056|c1_g1_i1|m.816	99	Apoptosis regulator proteins, Bcl-2 family	6	85	1.5e-06	IPR026298	Blc2 family	GO:0042981		TR102532|c0_g1_i1|m.107643	133		108	133	1.6e-07	IPR013087	Zinc finger C2H2-type/integrase DNA-binding domain	GO:0003676			TR11172|c0_g1_i1|m.617	118		56	118	7.1e-15
TR12061|c0_g1_i1|m.817	100	ABC-2 family transporter protein	7	100	5.5e-13					TR102551|c0_g2_i1|m.107648	369	Protein kinase domain profile.	1	130	18.04	IPR000719	Protein kinase domain	GO:0004672|GO:0005524|GO:0006468			TR11173|c0_g1_i1|m.618	169	Retrotransposon gag protein	64	146	7e-06	IPR005162	Retrotransposon gag domain
TR12065|c0_g1_i1|m.826	165	Vascular protein family Vasculin-like 1	108	148	6e-13	IPR028128	Vasculin family	GO:0003700|GO:0005634|GO:0006351|GO:0045893		TR102570|c0_g1_i1|m.107654	116	AAA-protein family signature.	23	41	-	IPR003960	ATPase, AAA-type, conserved site	GO:0005524			TR11173|c0_g2_i1|m.620	167	Retrotransposon gag protein	62	144	6.8e-06	IPR005162	Retrotransposon gag domain
TR12082|c0_g1_i1|m.831	229	STAT protein, protein interaction domain	10	120	0.00069	IPR013799	STAT transcription factor, protein interaction	GO:0003700|GO:0004871|GO:0006355|GO:0007165		TR102575|c0_g1_i1|m.107656	104		65	104	3.5e-12						TR11175|c0_g1_i1|m.622	144	Zinc finger phorbol-ester/DAG-type signature.	25	74	-	IPR002219	Protein kinase C-like, phorbol ester/diacylglycerol-binding domain	GO:0035556
TR12082|c1_g1_i1|m.832	306	STAT protein, DNA binding domain	112	302	3.8e-31	IPR013801	STAT transcription factor, DNA-binding	GO:0003700|GO:0004871|GO:0005634|GO:0006355|GO:0007165		TR102579|c0_g1_i1|m.107660	346	Zinc finger C2H2 type domain signature.	12	33	-	IPR007087	Zinc finger, C2H2	GO:0046872			TR11175|c0_g1_i2|m.623	116	Zinc finger phorbol-ester/DAG-type signature.	25	74	-	IPR002219	Protein kinase C-like, phorbol ester/diacylglycerol-binding domain	GO:0035556
TR12089|c0_g1_i1|m.836	172		58	138	4.2e-23					TR102595|c0_g1_i1|m.107663	110		55	109	-						TR11185|c0_g2_i1|m.626	254		62	254	2.1e-78	IPR015421	Pyridoxal phosphate-dependent transferase, major region, subdomain 1	GO:0003824
TR12089|c1_g1_i1|m.838	105		45	103	1.8e-21					TR102603|c0_g1_i1|m.107664	152		68	123	3.14e-05	IPR013761	Sterile alpha motif/pointed domain				TR11193|c0_g1_i1|m.627	340	TPR repeat profile.	99	132	9.588	IPR019734	Tetratricopeptide repeat	GO:0005515
TR12093|c0_g1_i1|m.839	123	Ribosomal protein L31e	16	96	2.2e-44	IPR000054	Ribosomal protein L31e	GO:0003735|GO:0005622|GO:0005840|GO:0006412		TR10261|c0_g1_i1|m.4333	99		1	59	4.1e-06						TR11194|c0_g1_i1|m.629	151		29	149	3e-33	IPR001279	Beta-lactamase-like
TR12101|c0_g1_i1|m.842	159	YL1 nuclear protein C-terminal domain	90	116	1.2e-10	IPR013272	Vps72/YL1, C-terminal			TR102617|c0_g1_i1|m.107667	105		6	75	5.7e-08						TR11199|c0_g1_i1|m.638	119		1	102	2.3e-51
TR12102|c0_g1_i1|m.844	373	Telomere stability C-terminal	304	363	9.4e-24					TR102639|c0_g1_i1|m.107671	109	CUT domain profile.	2	89	30.638	IPR003350	CUT domain	GO:0003677			TR11203|c0_g1_i1|m.639	120	Low-density lipoprotein receptor domain class A	47	83	5.6e-08	IPR002172	Low-density lipoprotein (LDL) receptor class A repeat	GO:0005515
TR12102|c0_g1_i1|m.846	117	Prokaryotic membrane lipoprotein lipid attachment site profile.	1	15	5					TR102648|c0_g1_i1|m.107672	100	Hormone-sensitive lipase (HSL) N-terminus	1	85	4.3e-25	IPR010468	Hormone-sensitive lipase, N-terminal	GO:0008203|GO:0016042|GO:0016298	UniPathway: UPA00256		TR11206|c0_g1_i1|m.640	108	Scavenger receptor cysteine-rich domain	62	104	5e-11	IPR001190	SRCR domain	GO:0005044|GO:0016020
TR12103|c0_g1_i1|m.847	186		119	180	0.00072					TR10265|c0_g1_i1|m.4334	226		51	107	2.08e-05	IPR016193	Cytidine deaminase-like	GO:0003824			TR11206|c0_g2_i1|m.641	108	Speract receptor signature	59	75	3.3e-09	IPR001190	SRCR domain	GO:0005044|GO:0016020
TR12106|c0_g1_i1|m.848	123		15	70	1.9e-08	IPR015943	WD40/YVTN repeat-like-containing domain	GO:0005515		TR10265|c0_g2_i1|m.4335	148		51	107	7.39e-06	IPR016193	Cytidine deaminase-like	GO:0003824			TR11207|c0_g1_i1|m.642	233		1	232	9.2e-34
TR12121|c0_g1_i1|m.852	184		61	168	6.5e-05	IPR013762	Integrase-like, catalytic domain	GO:0003677|GO:0006310|GO:0015074		TR10266|c0_g1_i1|m.4336	266	Ankyrin repeat profile.	227	252	9.297	IPR002110	Ankyrin repeat	GO:0005515			TR11208|c0_g2_i1|m.644	106	GDP-fucose protein O-fucosyltransferase	31	104	6.1e-27	IPR019378	GDP-fucose protein O-fucosyltransferase		KEGG: 00514+2.4.1.221|UniPathway: UPA00378
TR12127|c0_g1_i1|m.857	154	TPR repeat region circular profile.	35	137	15.863	IPR013026	Tetratricopeptide repeat-containing domain	GO:0005515		TR102660|c0_g1_i1|m.107677	138		1	138	1.1e-45						TR11210|c0_g1_i1|m.645	374		18	339	1.5e-24
TR12128|c1_g1_i1|m.860	172	SPOC domain	10	136	1.1e-26	IPR012921	Spen paralogue and orthologue SPOC, C-terminal			TR102662|c0_g1_i1|m.107679	124		1	121	6.8e-15						TR11219|c0_g1_i1|m.647	276		54	109	3.45e-12	IPR009057	Homeodomain-like	GO:0003677
TR12131|c0_g1_i1|m.864	170	FtsH Extracellular	41	136	2e-09	IPR011546	Peptidase M41, FtsH extracellular	GO:0004222|GO:0005524|GO:0008270|GO:0016021		TR102700|c0_g1_i1|m.107682	109	Microtubule Interacting and Trafficking molecule domain	32	109	2.1e-17	IPR007330	MIT				TR11219|c0_g2_i1|m.649	151		86	107	-
TR12131|c0_g2_i1|m.865	171	FtsH Extracellular	41	137	7.9e-10	IPR011546	Peptidase M41, FtsH extracellular	GO:0004222|GO:0005524|GO:0008270|GO:0016021		TR10271|c0_g1_i1|m.4337	604	Steroid hormone receptor signature	431	447	3.3e-17	IPR001723	Steroid hormone receptor	GO:0003677|GO:0003707|GO:0005634|GO:0006355	Reactome: REACT_71		TR11230|c0_g1_i1|m.656	121		2	120	3.2e-20	IPR026150	Enkurin
TR12132|c0_g1_i1|m.866	151	D-isomer specific 2-hydroxyacid dehydrogenase, catalytic domain	1	81	3.1e-20	IPR006139	D-isomer specific 2-hydroxyacid dehydrogenase, catalytic domain	GO:0008152|GO:0016616|GO:0051287|GO:0055114		TR102721|c0_g1_i1|m.107693	103		14	103	2.11e-13						TR11230|c0_g2_i1|m.657	130		11	129	1.2e-20	IPR026150	Enkurin
TR12132|c0_g1_i1|m.867	125	D-isomer specific 2-hydroxyacid dehydrogenase, NAD binding domain	1	84	1.5e-19	IPR006140	D-isomer specific 2-hydroxyacid dehydrogenase, NAD-binding domain	GO:0051287|GO:0055114		TR102733|c0_g1_i1|m.107696	141		4	133	5.1e-06	IPR012677	Nucleotide-binding alpha-beta plait domain	GO:0000166			TR1124|c0_g1_i1|m.671	145		2	145	6.15e-28	IPR011527	ABC transporter type 1, transmembrane domain	GO:0005524|GO:0006810|GO:0016021|GO:0042626|GO:0055085
TR12134|c1_g1_i1|m.869	285	Nuclear hormones receptors DNA-binding region signature.	163	189	-	IPR001628	Zinc finger, nuclear hormone receptor-type	GO:0003700|GO:0005634|GO:0006355|GO:0008270|GO:0043565	Reactome: REACT_71	TR102745|c0_g1_i1|m.107698	174	Rapamycin-insensitive companion of mTOR, domain 5	1	30	4.5e-11	IPR029452	Rapamycin-insensitive companion of mTOR, domain 5				TR11240|c0_g1_i1|m.661	247	Fibronectin type III domain	47	128	6.4e-16	IPR003961	Fibronectin type III	GO:0005515
TR12139|c0_g1_i1|m.872	425	TPR repeat region circular profile.	122	334	24.823	IPR013026	Tetratricopeptide repeat-containing domain	GO:0005515		TR102750|c0_g1_i1|m.107701	225	Cadherin signature	46	58	4.6e-14	IPR002126	Cadherin	GO:0005509|GO:0007156|GO:0016020			TR11242|c0_g1_i1|m.662	332	Choline/Carnitine o-acyltransferase	1	331	1.1e-65	IPR000542	Acyltransferase ChoActase/COT/CPT	GO:0016746
TR12139|c0_g2_i1|m.875	158		145	158	-					TR102772|c0_g1_i1|m.107704	147		93	120	1.1e-19	IPR013087	Zinc finger C2H2-type/integrase DNA-binding domain	GO:0003676			TR11243|c0_g1_i1|m.664	137		1	120	3.46e-23	IPR011249	Metalloenzyme, LuxS/M16 peptidase-like	GO:0003824|GO:0046872
TR12143|c0_g1_i1|m.876	103	Thrombospondin type 1 domain	48	87	0.0087	IPR000884	Thrombospondin type-1 (TSP1) repeat			TR102783|c0_g1_i1|m.107707	146		1	146	1.6e-78						TR11244|c0_g1_i1|m.665	101		64	85	-
TR12149|c0_g1_i1|m.878	113		76	96	-					TR102783|c0_g2_i1|m.107709	173		1	172	1.1e-91						TR11245|c0_g2_i1|m.666	144		93	114	-
TR12155|c1_g1_i1|m.882	224		25	200	1.7e-08					TR102792|c0_g1_i1|m.107715	459	Kinesin motor domain signature.	448	459	-	IPR019821	Kinesin motor domain, conserved site	GO:0003777|GO:0005524|GO:0007018			TR11249|c0_g1_i1|m.670	239		1	71	2.3e-61	IPR026082	ABC transporter A, ABCA	GO:0005215|GO:0006810|GO:0016021
TR1216|c0_g1_i1|m.888	235		15	113	7.2e-08	IPR023109	Integrase/recombinase, N-terminal			TR102794|c0_g1_i1|m.107730	176	SPRY domain	82	171	8.5e-09	IPR003877	SPRY domain	GO:0005515			TR11259|c0_g1_i1|m.677	379	Collagen triple helix repeat (20 copies)	3	60	5.3e-09	IPR008160	Collagen triple helix repeat
TR12160|c0_g1_i1|m.885	141	Mitochondria-eating protein	28	133	1e-21					TR102803|c0_g1_i1|m.107731	102		13	102	1e-27	IPR012337	Ribonuclease H-like domain	GO:0003676			TR11259|c0_g1_i1|m.678	181		113	134	-
TR12160|c0_g2_i1|m.886	141	Mitochondria-eating protein	28	133	1.8e-21					TR102811|c0_g1_i1|m.107734	115		5	62	2.16e-06	IPR005135	Endonuclease/exonuclease/phosphatase				TR1126|c0_g2_i1|m.685	253	SBDS protein C-terminal domain	108	228	2.7e-41	IPR018978	Ribosome maturation protein SBDS, C-terminal	GO:0042254
TR12160|c1_g1_i1|m.887	107		63	83	-					TR102814|c0_g1_i1|m.107735	105	7 transmembrane receptor (rhodopsin family)	42	104	2.7e-08	IPR000276	G protein-coupled receptor, rhodopsin-like	GO:0004930|GO:0007186|GO:0016021	Reactome: REACT_14797		TR11261|c0_g2_i1|m.680	150		55	149	1.3e-28	IPR027664	Actin-related protein 5	GO:0006281|GO:0006355|GO:0031011
TR12171|c0_g1_i1|m.890	302	BTB And C-terminal Kelch	1	87	1.2e-11	IPR011705	BTB/Kelch-associated			TR10282|c0_g1_i1|m.4342	216		1	186	6.6e-42	IPR002659	Glycosyl transferase, family 31	GO:0006486|GO:0008378|GO:0016020	UniPathway: UPA00378		TR11264|c0_g1_i1|m.681	136		4	135	3.4e-25	IPR008928	Six-hairpin glycosidase-like	GO:0003824
TR12173|c0_g1_i1|m.892	291		9	140	5.3e-31	IPR012337	Ribonuclease H-like domain	GO:0003676		TR102820|c0_g1_i1|m.107736	150		57	148	2.5e-15						TR11286|c0_g1_i1|m.689	210		51	150	7.3e-21	IPR012677	Nucleotide-binding alpha-beta plait domain	GO:0000166
TR12180|c0_g1_i1|m.900	537	Zinc finger CCHC-type profile.	47	61	8.862	IPR001878	Zinc finger, CCHC-type	GO:0003676|GO:0008270		TR102828|c0_g1_i1|m.107737	143	7 transmembrane receptor (rhodopsin family)	3	113	1.3e-20	IPR000276	G protein-coupled receptor, rhodopsin-like	GO:0004930|GO:0007186|GO:0016021	Reactome: REACT_14797		TR11287|c0_g1_i1|m.690	298		2	169	6.3e-12	IPR028566	Rif1
TR1220|c0_g1_i1|m.909	195	Ulp1 protease family, C-terminal catalytic domain	60	146	5.5e-14	IPR003653	Ulp1 protease family, C-terminal catalytic domain	GO:0006508|GO:0008234		TR102842|c0_g1_i1|m.107739	313		231	252	-						TR11288|c0_g1_i1|m.691	139	Tetraspanin family	30	137	8e-27	IPR018499	Tetraspanin/Peripherin	GO:0016021
TR12209|c0_g2_i1|m.908	170	Serine carboxypeptidase S28	12	142	5.5e-40	IPR008758	Peptidase S28	GO:0006508|GO:0008236		TR102844|c0_g1_i1|m.107740	110		2	44	-						TR11288|c0_g2_i1|m.692	119	Tetraspanin family	10	117	9.9e-27	IPR018499	Tetraspanin/Peripherin	GO:0016021
TR12211|c0_g1_i1|m.910	136		35	135	1.05e-11	IPR021109	Aspartic peptidase domain			TR102851|c0_g1_i1|m.107741	160		3	40	0.0007	IPR001932	PPM-type phosphatase domain	GO:0003824			TR11311|c0_g1_i1|m.700	232	SAM-dependent methyltransferase PRMT-type domain profile.	103	232	61.459	IPR025799	Protein arginine N-methyltransferase	GO:0006479|GO:0008168
TR12211|c0_g2_i1|m.911	136	Aspartyl protease	42	128	3e-06					TR102853|c0_g1_i1|m.107742	131		28	131	2e-13						TR11312|c0_g1_i1|m.702	101		53	97	8.63e-05	IPR006029	Neurotransmitter-gated ion-channel transmembrane domain	GO:0006811|GO:0016020
TR12216|c0_g1_i1|m.912	434		174	427	1.7e-98	IPR013785	Aldolase-type TIM barrel	GO:0003824		TR102855|c0_g1_i1|m.107743	161		24	145	1.3e-27						TR11319|c0_g1_i1|m.704	153		2	153	3.5e-76	IPR030298	Ubiquitin thioesterase OTUB1	GO:0004843|GO:0016579
TR12217|c0_g1_i1|m.913	160	Spectrin pleckstrin homology domain signature	28	47	3.1e-27	IPR001605	Pleckstrin homology domain, spectrin-type	GO:0005515|GO:0005543		TR102868|c0_g1_i1|m.107746	380		259	280	-						TR11321|c0_g2_i1|m.705	99		6	99	1.68e-38	IPR008984	SMAD/FHA domain	GO:0005515
TR12220|c0_g1_i1|m.915	293		20	117	4.1e-07	IPR017849	Alkaline phosphatase-like, alpha/beta/alpha	GO:0003824|GO:0008152		TR102892|c0_g1_i1|m.107752	151	PDZ domain (Also known as DHR or GLGF)	25	92	3.1e-14	IPR001478	PDZ domain	GO:0005515			TR11323|c0_g2_i1|m.708	159	PX domain	53	158	4e-10	IPR001683	Phox homologous domain	GO:0035091
TR12223|c0_g1_i1|m.917	566	Endomembrane protein 70	1	522	8.3e-198	IPR004240	Nonaspanin (TM9SF)	GO:0016021		TR10290|c0_g1_i1|m.4347	323	Domain with 2 conserved Trp (W) residues	223	255	8.2e-06	IPR001202	WW domain	GO:0005515			TR11325|c0_g1_i2|m.711	103		13	44	3.28e-05
TR12240|c0_g1_i1|m.919	243	Acyl-coenzyme A:6-aminopenicillanic acid acyl-transferase	3	206	7.1e-09	IPR005079	Peptidase C45			TR10290|c0_g1_i1|m.4348	107	FF domain	65	101	4.4e-06	IPR002713	FF domain				TR1133|c0_g1_i1|m.712	106	Patatin-like phospholipase	23	75	4.6e-08	IPR002641	Patatin/Phospholipase A2-related	GO:0006629
TR1225|c0_g1_i1|m.926	153	DDE superfamily endonuclease	2	107	1.6e-26	IPR027806	Harbinger transposase-derived nuclease domain			TR102910|c0_g1_i1|m.107753	172		98	123	1.1e-05	IPR000571	Zinc finger, CCCH-type	GO:0046872			TR11345|c0_g1_i1|m.713	101	Furin-like repeats	42	89	2.4e-07	IPR006212	Furin-like repeat
TR12265|c0_g1_i1|m.928	276	short chain dehydrogenase	1	195	4.7e-32	IPR002198	Short-chain dehydrogenase/reductase SDR	GO:0008152|GO:0016491		TR102917|c0_g1_i1|m.107754	256		28	62	2.7e-07	IPR000315	Zinc finger, B-box	GO:0005622|GO:0008270			TR11345|c0_g2_i1|m.714	105	Furin-like repeats	42	89	2.4e-07	IPR006212	Furin-like repeat
TR12268|c0_g1_i1|m.930	355		96	119	1.1e-05	IPR013087	Zinc finger C2H2-type/integrase DNA-binding domain	GO:0003676		TR102937|c0_g1_i1|m.107758	116	Domain of unknown function (DUF4503)	20	104	1.3e-16	IPR028032	Domain of unknown function DUF4503				TR11349|c0_g1_i1|m.715	161	PARP catalytic domain profile.	1	161	80.42	IPR012317	Poly(ADP-ribose) polymerase, catalytic domain	GO:0003950
TR12292|c0_g1_i1|m.937	378	Galactosyltransferase	247	357	5.1e-26	IPR002659	Glycosyl transferase, family 31	GO:0006486|GO:0008378|GO:0016020	UniPathway: UPA00378	TR102947|c0_g1_i1|m.107761	110	XRN 5'-3' exonuclease N-terminus	3	106	1.3e-40	IPR004859	Putative 5-3 exonuclease	GO:0003676|GO:0004527			TR11358|c0_g1_i1|m.716	237	HECT-domain (ubiquitin-transferase)	2	227	3.6e-49	IPR000569	HECT	GO:0004842	UniPathway: UPA00143
TR12292|c1_g1_i1|m.939	127	Galactosyltransferase	2	59	8.3e-08	IPR002659	Glycosyl transferase, family 31	GO:0006486|GO:0008378|GO:0016020	UniPathway: UPA00378	TR10295|c0_g1_i1|m.4350	1473	Zinc finger C3H1-type profile.	55	86	10.38	IPR000571	Zinc finger, CCCH-type	GO:0046872			TR11364|c0_g1_i1|m.718	112	NADH:ubiquinone oxidoreductase, NDUFS5-15kDa	30	96	2e-07	IPR019342	NADH:ubiquinone oxidoreductase, iron-sulphur subunit 5
TR12294|c0_g1_i1|m.940	160	Protein tyrosine kinase	113	159	1e-06	IPR001245	Serine-threonine/tyrosine-protein kinase catalytic domain	GO:0004672|GO:0006468		TR102953|c0_g1_i1|m.107762	153		36	125	0.00028	IPR013829	Haemagglutinin, stalk	GO:0019031|GO:0019064|GO:0046789			TR11366|c0_g2_i1|m.719	157	Kinesin associated protein	6	60	9.8e-07	IPR022154	Trafficking kinesin-binding protein domain
TR12294|c0_g2_i1|m.941	155	Protein tyrosine kinase	108	154	9.7e-07	IPR001245	Serine-threonine/tyrosine-protein kinase catalytic domain	GO:0004672|GO:0006468		TR102955|c0_g1_i1|m.107764	109		26	47	-						TR11368|c0_g1_i1|m.720	99		1	99	4.6e-49	IPR004308	Glutamate-cysteine ligase catalytic subunit	GO:0004357|GO:0006750	KEGG: 00480+6.3.2.2|MetaCyc: PWY-6840|MetaCyc: PWY-7255|UniPathway: UPA00142
TR12298|c0_g1_i1|m.942	250	DBP10CT (NUC160) domain	143	203	2.3e-17	IPR012541	DBP10CT	GO:0003723|GO:0005524|GO:0005634|GO:0016818		TR102955|c0_g2_i1|m.107767	109		26	47	-						TR11376|c0_g1_i1|m.721	139		10	86	5.2e-25
TR12308|c1_g1_i1|m.946	115	Zinc finger C2H2 type domain signature.	73	94	-	IPR007087	Zinc finger, C2H2	GO:0046872		TR102969|c0_g1_i1|m.107769	113	7 transmembrane receptor (rhodopsin family)	58	113	6.3e-12	IPR000276	G protein-coupled receptor, rhodopsin-like	GO:0004930|GO:0007186|GO:0016021	Reactome: REACT_14797		TR11386|c0_g1_i1|m.725	122	Carbamoyl-phosphate synthase L chain, N-terminal domain	8	118	3e-40	IPR005481	Carbamoyl-phosphate synthase, large subunit, N-terminal	GO:0003824|GO:0008152
TR1231|c0_g1_i1|m.954	202		2	27	-					TR102970|c0_g1_i1|m.107770	199		1	198	3.5e-62						TR11408|c0_g1_i1|m.726	166		2	51	1.44e-05	IPR016152	Phosphotransferase/anion transporter	GO:0005215|GO:0006810	Reactome: REACT_15518
TR12313|c0_g1_i1|m.948	101		2	96	4.9e-21	IPR016040	NAD(P)-binding domain			TR10298|c0_g1_i1|m.4356	114		10	114	6.4e-29						TR11408|c0_g2_i1|m.727	109		2	51	5.36e-06	IPR016152	Phosphotransferase/anion transporter	GO:0005215|GO:0006810	Reactome: REACT_15518
TR12313|c1_g1_i1|m.949	136		2	130	2.14e-16					TR1030|c0_g1_i1|m.424	154	Activin types I and II receptor domain	27	101	3.4e-07	IPR000472	TGF-beta family type I/II receptor, extracellular C-terminal domain	GO:0004675|GO:0016020			TR11431|c0_g1_i1|m.734	217		2	217	1.8e-79	IPR021154	H/ACA ribonucleoprotein complex, subunit Gar1	GO:0001522|GO:0031429|GO:0042254
TR12314|c0_g2_i1|m.951	114	Ubiquitin domain profile.	35	112	12.64	IPR000626	Ubiquitin domain	GO:0005515		TR103024|c0_g1_i1|m.107775	245	Fibronectin type-III domain profile.	1	35	12.127	IPR003961	Fibronectin type III	GO:0005515			TR11432|c0_g1_i1|m.736	141	Mitochondrial carrier protein signature	54	74	4.4e-13	IPR002067	Mitochondrial carrier protein	GO:0055085
TR12317|c1_g1_i1|m.953	156		25	156	2.38e-22	IPR008928	Six-hairpin glycosidase-like	GO:0003824		TR103043|c0_g1_i1|m.107780	363		146	167	-						TR11434|c0_g1_i1|m.738	144		27	144	4.8e-50
TR12320|c0_g1_i1|m.955	146		27	118	4.7e-19	IPR027417	P-loop containing nucleoside triphosphate hydrolase			TR103053|c0_g1_i1|m.107782	201		124	143	6.8e-13	IPR013087	Zinc finger C2H2-type/integrase DNA-binding domain	GO:0003676			TR11451|c0_g2_i1|m.748	278		3	278	1.9e-29
TR12329|c0_g1_i1|m.960	183		6	183	5.03e-57	IPR023214	HAD-like domain			TR103060|c0_g1_i1|m.107784	132	Zinc finger C2H2 type domain profile.	43	70	8.787	IPR007087	Zinc finger, C2H2	GO:0046872			TR11453|c0_g2_i1|m.751	253		32	60	-
TR12337|c0_g1_i1|m.964	160	Zinc finger C2H2 type domain signature.	10	31	-	IPR007087	Zinc finger, C2H2	GO:0046872		TR103063|c0_g1_i1|m.107785	136		2	106	8.1e-16	IPR000859	CUB domain				TR11463|c0_g1_i1|m.753	520		15	95	2e-07	IPR012677	Nucleotide-binding alpha-beta plait domain	GO:0000166
TR12344|c1_g1_i1|m.970	104		99	104	-					TR103070|c0_g1_i1|m.107788	138	Fibronectin type-III domain profile.	28	121	21.68	IPR003961	Fibronectin type III	GO:0005515			TR11463|c0_g1_i2|m.756	515		3	89	2.1e-11	IPR012677	Nucleotide-binding alpha-beta plait domain	GO:0000166
TR12346|c0_g1_i1|m.972	221	Nucleotide hydrolase	27	213	7.4e-79	IPR016706	Cleavage/polyadenylation specificity factor subunit 5	GO:0003729|GO:0005849|GO:0006378		TR103077|c0_g1_i1|m.107792	123		91	121	3.6e-12	IPR013087	Zinc finger C2H2-type/integrase DNA-binding domain	GO:0003676			TR11464|c0_g1_i1|m.759	190	Core-2/I-Branching enzyme	16	91	4.4e-06	IPR003406	Glycosyl transferase, family 14	GO:0008375|GO:0016020
TR12357|c0_g1_i1|m.974	348		74	250	3.95e-11	IPR003961	Fibronectin type III	GO:0005515		TR103081|c0_g1_i1|m.107793	177		92	173	3e-18	IPR012677	Nucleotide-binding alpha-beta plait domain	GO:0000166			TR11468|c0_g1_i1|m.760	117		36	78	-
TR12363|c0_g1_i1|m.977	290	HAD-SF-IA-v3: HAD hydrolase, family IA, variant 3	169	251	1.2e-13	IPR006439	HAD hydrolase, subfamily IA	GO:0008152|GO:0016787		TR103090|c0_g1_i1|m.107794	127		12	18	2.8e-18						TR11472|c0_g1_i1|m.761	109	Ig-like domain profile.	68	109	8.121	IPR007110	Immunoglobulin-like domain	GO:0005515
TR12365|c0_g1_i1|m.978	132	Peptidase family M49	3	110	1.8e-33					TR103090|c0_g2_i1|m.107795	128		7	98	9.4e-31						TR11483|c0_g1_i1|m.763	117	Leucine Rich Repeat	93	105	0.75	IPR001611	Leucine-rich repeat	GO:0005515
TR12367|c1_g1_i1|m.979	186	Oxysterol-binding protein	12	158	4.7e-36	IPR000648	Oxysterol-binding protein			TR103104|c0_g1_i1|m.107797	105		3	71	6.5e-07	IPR012677	Nucleotide-binding alpha-beta plait domain	GO:0000166			TR11486|c0_g1_i1|m.764	176	JmjC domain profile.	66	176	17.871	IPR003347	JmjC domain
TR12368|c0_g1_i1|m.980	251	PH domain profile.	77	178	12.212	IPR001849	Pleckstrin homology domain			TR103107|c0_g1_i1|m.107798	120		28	49	-						TR11487|c0_g1_i1|m.765	138		53	137	2.8e-33
TR12368|c0_g2_i1|m.982	261		62	187	6.85e-21					TR103110|c0_g1_i1|m.107799	106		22	106	6e-28						TR11496|c0_g1_i1|m.770	129	Mediator complex subunit 25 PTOV activation and synapsin 2	8	60	2.4e-16	IPR021394	Mediator complex, subunit Med25, PTOV activation and synapsin 2
TR1237|c0_g1_i1|m.992	114		1	29	-					TR103119|c0_g1_i1|m.107800	123		80	116	1.57e-08	IPR001810	F-box domain	GO:0005515			TR11496|c0_g1_i2|m.771	245	Mediator complex subunit 25 PTOV activation and synapsin 2	28	176	9e-50	IPR021394	Mediator complex, subunit Med25, PTOV activation and synapsin 2
TR1237|c0_g2_i1|m.993	121		1	29	-					TR103123|c0_g1_i1|m.107803	221	K homology RNA-binding domain	95	159	5.9	IPR004087	K Homology domain	GO:0003676			TR11500|c0_g2_i1|m.772	202	VMA22 STRAIN NRRL DEBARYOMYCES LACTIS CHROMOSOME HANSENII KLUYVEROMYCES E AAL048WP	24	198	0.0003
TR12381|c0_g1_i1|m.995	290	Protein of unknown function (DUF4527)	214	284	1.1e-09					TR103125|c0_g1_i1|m.107805	101	Leucine rich repeat	21	74	1.7e-10	IPR001611	Leucine-rich repeat	GO:0005515			TR11518|c0_g1_i1|m.779	108		1	74	3e-53	IPR027120	Structural maintenance of chromosomes Smc2	GO:0000796|GO:0007076
TR12381|c0_g2_i1|m.998	309		47	88	-					TR103126|c0_g1_i1|m.107807	100	Elongation factor G, domain IV	24	100	8e-18	IPR005517	Translation elongation factor EFG/EF2, domain IV	GO:0005525			TR11521|c0_g1_i1|m.782	122		11	51	7.46e-05	IPR000601	PKD domain
TR1241|c0_g1_i1|m.1003	209		115	209	1.7e-21	IPR014716	Fibrinogen, alpha/beta/gamma chain, C-terminal globular, subdomain 1			TR103151|c0_g1_i1|m.107811	274	HAUS augmin-like complex subunit 1 signature	26	41	1.7e-16	IPR026243	HAUS augmin-like complex subunit 1	GO:0051225|GO:0051297|GO:0070652			TR11521|c0_g2_i1|m.783	120		10	49	8.63e-05	IPR000601	PKD domain
TR12422|c0_g1_i1|m.1005	512		512	512	-					TR103174|c0_g1_i1|m.107814	103		6	31	-						TR11525|c0_g1_i1|m.784	460	WD domain, G-beta repeat	356	395	7.2e-08	IPR001680	WD40 repeat	GO:0005515
TR12426|c0_g1_i1|m.1006	103		1	89	6.4e-24	IPR005301	MOB kinase activator family			TR1032|c0_g1_i1|m.428	124	Ribosomal protein S10 family signature	34	47	9.77e-09	IPR001848	Ribosomal protein S10	GO:0003735|GO:0005840|GO:0006412			TR11526|c0_g1_i1|m.787	258	NMDA receptor signature	235	258	3.3e-19	IPR001508	Ionotropic glutamate receptor, metazoa	GO:0004872|GO:0005216|GO:0006811|GO:0016020
TR12426|c1_g1_i1|m.1007	134		36	134	2.35e-27	IPR005301	MOB kinase activator family			TR103200|c0_g1_i1|m.107816	106	Matrixin signature	80	105	7.4e-24	IPR021190	Peptidase M10A	GO:0004222|GO:0006508|GO:0008270|GO:0031012			TR11527|c0_g1_i1|m.789	110	Fork head domain	1	87	4.6e-40	IPR001766	Transcription factor, fork head	GO:0003700|GO:0006355|GO:0043565
TR12442|c0_g1_i1|m.1012	309		129	248	5.75e-08	IPR010978	tRNA-binding arm	GO:0000166	Reactome: REACT_71	TR10321|c0_g2_i1|m.4363	249		194	248	4.5e-17						TR11528|c0_g1_i1|m.791	153	Thioredoxin	13	110	1.3e-17	IPR013766	Thioredoxin domain	GO:0045454
TR12449|c0_g1_i1|m.1014	314	AAA domain	165	288	2.6e-12					TR103225|c0_g1_i1|m.107822	150	Origin recognition complex (ORC) subunit 5 C-terminus	15	132	2.3e-08	IPR020796	Origin recognition complex, subunit 5	GO:0000808|GO:0005634|GO:0006260			TR11530|c0_g1_i1|m.794	272		12	54	1.25e-11	IPR001202	WW domain	GO:0005515
TR1245|c0_g1_i1|m.1016	159	LBP / BPI / CETP family, N-terminal domain	10	159	2.7e-19	IPR017942	Lipid-binding serum glycoprotein, N-terminal	GO:0008289		TR103239|c0_g1_i1|m.107824	128	EGF-like domain profile.	1	32	8.828	IPR000742	Epidermal growth factor-like domain	GO:0005515			TR11533|c0_g1_i1|m.798	208		46	202	6.34e-21	IPR029021	Protein-tyrosine phosphatase-like
TR1245|c0_g2_i1|m.1017	152		1	151	2.88e-24	IPR017943	Bactericidal permeability-increasing protein, alpha/beta domain	GO:0008289		TR103243|c0_g1_i1|m.107825	149	UBX domain profile.	67	143	11.851	IPR001012	UBX domain	GO:0005515			TR11533|c0_g2_i1|m.799	209	Tyrosine phosphatase family	67	141	2.3e-13	IPR026893	Tyrosine/serine-protein phosphatase IphP-type
TR12450|c0_g1_i1|m.1015	106	Tektin signature	1	17	1e-23	IPR000435	Tektin			TR103244|c0_g1_i1|m.107826	289		210	231	-						TR11534|c0_g2_i1|m.800	295	ETS domain signature	95	113	3.8e-28	IPR000418	Ets domain	GO:0003700|GO:0006355|GO:0043565
TR12460|c0_g1_i1|m.1018	179	Cytochrome Cytochrome b558 alpha-subunit	2	163	1.2e-48	IPR007732	Cytochrome b558 alpha-subunit	GO:0020037		TR10325|c0_g1_i1|m.4364	480		135	180	-						TR11534|c0_g2_i2|m.802	257	Ets-domain signature 1.	16	24	-	IPR000418	Ets domain	GO:0003700|GO:0006355|GO:0043565
TR12467|c0_g1_i1|m.1020	110	B-box zinc finger	48	86	8.1e-09	IPR000315	B-box-type zinc finger	GO:0005622|GO:0008270		TR10326|c0_g1_i1|m.4365	213		2	105	1.7e-31						TR11538|c0_g1_i1|m.804	154	small_GTP: small GTP-binding protein domain	3	110	9e-15	IPR005225	Small GTP-binding protein domain	GO:0005525
TR12484|c0_g1_i1|m.1023	301		192	300	3.45e-06					TR103261|c0_g1_i1|m.107829	138	EF-hand calcium-binding domain profile.	44	79	11.64	IPR002048	EF-hand domain	GO:0005509			TR11538|c0_g1_i2|m.806	154	Ras subfamily of RAS small GTPases	9	118	7.1e-08	IPR020849	Small GTPase superfamily, Ras type	GO:0005525|GO:0007165|GO:0016020
TR12503|c0_g1_i1|m.1027	320		125	161	2.8e-19	IPR009057	Homeodomain-like	GO:0003677		TR103267|c0_g1_i1|m.107830	259	Putative snoRNA binding domain	55	197	5.3e-58	IPR002687	Nop domain				TR11543|c0_g1_i1|m.809	175		1	175	1.6e-34
TR12509|c0_g1_i1|m.1030	185		29	62	-					TR103269|c0_g1_i1|m.107831	192	DNA polymerase family B	42	192	3.4e-26	IPR006134	DNA-directed DNA polymerase, family B, multifunctional domain	GO:0000166|GO:0003677	KEGG: 00230+2.7.7.7|KEGG: 00240+2.7.7.7		TR11543|c0_g1_i1|m.811	113		8	29	-
TR12509|c0_g2_i1|m.1031	185		29	62	-					TR103292|c0_g1_i1|m.107837	163	ATPase family associated with various cellular activities (AAA)	4	121	5e-16	IPR003959	ATPase, AAA-type, core	GO:0005524			TR11548|c0_g2_i1|m.813	135		33	135	1.89e-17
TR12516|c0_g1_i1|m.1033	606	Phospholipase C, catalytic domain (part); domain Y	267	382	1.3e-64	IPR001711	Phospholipase C, phosphatidylinositol-specific, Y domain	GO:0004435|GO:0006629|GO:0007165|GO:0035556	KEGG: 00562+3.1.4.11|MetaCyc: PWY-6351|MetaCyc: PWY-6367|MetaCyc: PWY-7039	TR103312|c0_g1_i1|m.107838	148	Acetyltransferase (GNAT) family	53	104	0.00012	IPR000182	GNAT domain	GO:0008080			TR1155|c0_g1_i1|m.820	107	E-class P450 group I signature	70	89	4.06e-11	IPR002401	Cytochrome P450, E-class, group I	GO:0005506|GO:0016705|GO:0020037|GO:0055114
TR12523|c0_g1_i1|m.1038	139	Matrixin	17	139	2.4e-40	IPR001818	Peptidase M10, metallopeptidase	GO:0004222|GO:0006508|GO:0008270|GO:0031012		TR103318|c0_g1_i1|m.107839	158		1	158	8.5e-94	IPR029703	DNA polymerase epsilon catalytic subunit	GO:0003677|GO:0003887|GO:0006260|GO:0006281|GO:0008622	KEGG: 00230+2.7.7.7|KEGG: 00240+2.7.7.7		TR11556|c0_g1_i1|m.816	203	Spectrin repeat	66	158	1e-06	IPR002017	Spectrin repeat	GO:0005515
TR12523|c0_g2_i1|m.1040	203	Matrixin	55	203	1.4e-45	IPR001818	Peptidase M10, metallopeptidase	GO:0004222|GO:0006508|GO:0008270|GO:0031012		TR10333|c0_g1_i1|m.4367	291		18	283	5.4e-13						TR11557|c0_g1_i1|m.818	259	Calcium-binding EGF-like domain signature.	208	232	-	IPR018097	EGF-like calcium-binding, conserved site	GO:0005509
TR12543|c0_g1_i1|m.1044	195	Transmembrane four family signature	162	188	4e-33	IPR000301	Tetraspanin	GO:0016021		TR103368|c0_g1_i1|m.107848	136		9	132	4e-29	IPR007365	Transferrin receptor-like, dimerisation domain				TR11561|c0_g1_i1|m.822	159		64	140	4.2e-09
TR12554|c0_g1_i1|m.1048	412		406	412	-					TR10337|c0_g1_i1|m.4370	103	HMW kininogen signature	12	33	1.7e-06	IPR002395	HMW kininogen				TR11563|c0_g2_i1|m.824	186	EF-hand calcium-binding domain profile.	130	165	9.436	IPR002048	EF-hand domain	GO:0005509
TR12556|c0_g1_i1|m.1050	110	LIM zinc-binding domain signature.	30	63	-	IPR001781	Zinc finger, LIM-type	GO:0008270		TR103372|c0_g1_i1|m.107849	122	RNA polymerase I subunit A N-terminus	2	121	0.0017	IPR006592	RNA polymerase, N-terminal	GO:0003677|GO:0003899|GO:0006351	KEGG: 00230+2.7.7.6|KEGG: 00240+2.7.7.6|Reactome: REACT_1788		TR11576|c0_g1_i1|m.828	159		64	105	-
TR12560|c0_g1_i1|m.1052	410	Domain of unknown function in Sec63p, Brr2p and other proteins.	129	410	1.2e-121	IPR004179	Sec63 domain			TR103378|c0_g1_i1|m.107851	119		40	119	1.6e-22						TR11576|c0_g2_i1|m.830	165		70	111	-
TR12572|c0_g1_i1|m.1057	152	Ankyrin repeat profile.	94	126	13.304	IPR002110	Ankyrin repeat	GO:0005515		TR103392|c0_g1_i1|m.107852	169	Major Facilitator Superfamily	21	167	1.1e-08	IPR011701	Major facilitator superfamily	GO:0016021|GO:0055085			TR11581|c0_g1_i1|m.833	231		107	231	1.6e-56	IPR026180	KAT8 regulatory NSL complex subunit 1	GO:0000123
TR12572|c0_g2_i1|m.1058	152	Ankyrin repeat profile.	94	126	13.785	IPR002110	Ankyrin repeat	GO:0005515		TR103396|c0_g1_i1|m.107854	136		75	124	3.2e-05	IPR000082	SEA domain				TR11583|c0_g1_i1|m.837	132		2	132	2.6e-41	IPR026733	Rootletin	GO:0035253|GO:0051297
TR12576|c0_g2_i1|m.1059	495		177	250	1.5e-29	IPR013815	ATP-grasp fold, subdomain 1	GO:0003824|GO:0005524		TR103409|c0_g1_i1|m.107855	379		1	365	1.1e-134	IPR026817	Guanine nucleotide exchange factor Ect2	GO:0000902|GO:0000910|GO:0005085|GO:0005096|GO:0005634|GO:0005737|GO:0045666			TR11596|c0_g1_i1|m.839	106		15	102	1e-29	IPR027417	P-loop containing nucleoside triphosphate hydrolase
TR12579|c0_g1_i1|m.1062	176	rplT_bact: ribosomal protein bL20	44	151	7.2e-25	IPR005813	Ribosomal protein L20	GO:0003735|GO:0005622|GO:0005840|GO:0006412|GO:0019843		TR103412|c0_g1_i1|m.107858	172	U1 zinc finger	4	38	1.7e-05	IPR013085	Zinc finger, U1-C type	GO:0008270			TR11596|c0_g2_i1|m.840	105		10	101	6.1e-30	IPR027417	P-loop containing nucleoside triphosphate hydrolase
TR12600|c0_g1_i1|m.1066	353	Ribosome biogenesis regulatory protein (RRS1)	37	197	1.9e-56	IPR007023	Ribosomal biogenesis regulatory protein	GO:0005634|GO:0042254		TR10343|c0_g1_i1|m.4372	263		2	251	2.7e-96						TR11606|c0_g1_i1|m.843	123	Frizzled	1	88	0.0035	IPR020067	Frizzled domain	GO:0005515
TR12600|c0_g2_i1|m.1068	353	Ribosome biogenesis regulatory protein (RRS1)	37	197	1.9e-56	IPR007023	Ribosomal biogenesis regulatory protein	GO:0005634|GO:0042254		TR103433|c0_g1_i1|m.107862	232	Lysophospholipase catalytic domain	47	191	4.3e-12	IPR002642	Lysophospholipase, catalytic domain	GO:0004620|GO:0009395			TR11608|c0_g1_i1|m.844	99	Protein kinase domain profile.	1	99	13.588	IPR000719	Protein kinase domain	GO:0004672|GO:0005524|GO:0006468
TR12604|c0_g1_i1|m.1070	190	Ribosomal protein L6 signature 2.	161	182	-	IPR002359	Ribosomal protein L6, conserved site-2	GO:0003735|GO:0005622|GO:0005840|GO:0006412		TR103443|c0_g1_i1|m.107863	173		134	166	6.3e-13	IPR013087	Zinc finger C2H2-type/integrase DNA-binding domain	GO:0003676			TR11614|c0_g1_i1|m.845	114		7	113	2.3e-43
TR12604|c0_g1_i1|m.1071	102		101	102	-					TR103478|c0_g1_i1|m.107866	108		59	106	1.7e-08	IPR009057	Homeodomain-like	GO:0003677			TR11614|c0_g2_i1|m.846	147		57	93	1.5e-18	IPR009057	Homeodomain-like	GO:0003677
TR12608|c0_g1_i1|m.1072	238	Glycolipid transfer protein (GLTP)	49	189	6.3e-40	IPR014830	Glycolipid transfer protein domain	GO:0005737|GO:0017089|GO:0046836|GO:0051861		TR103479|c0_g1_i1|m.107867	201	BTB domain profile.	59	126	21.306	IPR000210	BTB/POZ-like	GO:0005515			TR11618|c0_g1_i1|m.849	143	Major Facilitator Superfamily	5	125	2.2e-24	IPR011701	Major facilitator superfamily	GO:0016021|GO:0055085
TR1261|c0_g1_i1|m.1074	235		16	104	1.3e-26					TR103483|c0_g1_i1|m.107870	155		55	144	4.5e-19	IPR026846	E3 SUMO-protein ligase Nse2 (Mms21)	GO:0000724|GO:0019789|GO:0030915	UniPathway: UPA00886		TR11620|c0_g1_i1|m.852	152		56	115	0.00019	IPR013783	Immunoglobulin-like fold
TR12629|c0_g1_i1|m.1075	310		53	144	8.2e-24	IPR012677	Nucleotide-binding alpha-beta plait domain	GO:0000166		TR103497|c0_g1_i1|m.107876	125	IQ calmodulin-binding motif	95	111	3.7e-05	IPR000048	IQ motif, EF-hand binding site	GO:0005515			TR11624|c0_g1_i1|m.854	139		2	136	2.5e-16
TR12630|c0_g1_i1|m.1077	192		8	28	-					TR103515|c0_g1_i1|m.107877	188		139	180	3.7e-06	IPR015943	WD40/YVTN repeat-like-containing domain	GO:0005515			TR11624|c0_g2_i1|m.855	170		2	167	1.7e-16
TR12634|c0_g1_i1|m.1079	257	Ribosomal protein L9, N-terminal domain	70	115	4.9e-14	IPR020070	Ribosomal protein L9, N-terminal			TR103524|c0_g1_i1|m.107879	201		9	201	3.3e-58						TR11634|c0_g2_i1|m.858	270		1	270	1.6e-61
TR12645|c0_g1_i1|m.1081	113	Soluble glutathione S-transferase C-terminal domain profile.	1	108	12.697	IPR010987	Glutathione S-transferase, C-terminal-like			TR103539|c0_g1_i1|m.107882	363		177	363	3.7e-71	IPR002657	Bile acid:sodium symporter/arsenical resistance protein Acr3	GO:0016020			TR11635|c0_g1_i1|m.859	135	MBOAT, membrane-bound O-acyltransferase family	5	129	4.5e-14	IPR004299	Membrane bound O-acyl transferase, MBOAT
TR12661|c0_g1_i1|m.1085	123	Surfeit locus protein 5 subunit 22 of Mediator complex	3	107	1.5e-30	IPR009332	Mediator of RNA polymerase II transcription subunit 22	GO:0001104|GO:0006357|GO:0016592		TR10354|c0_g1_i1|m.4378	113	Proline rich extensin signature	3	19	2.4e-09						TR11635|c0_g1_i2|m.860	139	MBOAT, membrane-bound O-acyltransferase family	10	133	1e-12	IPR004299	Membrane bound O-acyl transferase, MBOAT
TR127|c0_g1_i1|m.1146	117	ABC transporter	43	107	2.5e-06	IPR003439	ABC transporter-like	GO:0005524|GO:0016887		TR10354|c0_g1_i1|m.4379	113	Proline rich extensin signature	77	89	2e-09						TR11639|c0_g2_i1|m.862	306	Myosin head (motor domain)	103	306	2.1e-85	IPR001609	Myosin head, motor domain	GO:0003774|GO:0005524|GO:0016459
TR12700|c0_g1_i1|m.1091	181		70	158	1.6e-10					TR103553|c0_g1_i1|m.107885	141		35	140	8.9e-35						TR11653|c0_g2_i1|m.869	115	Broad-Complex, Tramtrack and Bric a brac	15	114	5.3e-11	IPR000210	BTB/POZ-like	GO:0005515
TR12700|c0_g2_i1|m.1093	181		65	180	4.67e-26					TR103563|c0_g1_i1|m.107887	126	PHD-finger	40	87	2.7e-11	IPR019787	Zinc finger, PHD-finger	GO:0005515			TR11655|c0_g1_i1|m.870	101	Protein of unknown function (DUF917)	1	100	6.8e-17	IPR010318	Protein of unknown function DUF917
TR12725|c0_g1_i1|m.1100	218	Eukaryotic and archaeal DNA primase small subunit	11	140	6.6e-23	IPR002755	DNA primase, small subunit	GO:0003896|GO:0006269		TR103571|c0_g1_i1|m.107889	237	ankyrin repeats	33	61	0.0012	IPR002110	Ankyrin repeat	GO:0005515			TR11662|c0_g1_i1|m.873	100	ADF-H domain profile.	2	100	20.53	IPR002108	Actin-depolymerising factor homology domain	GO:0003779|GO:0005622
TR12726|c0_g1_i1|m.1101	100		33	73	4.4e-05	IPR001878	Zinc finger, CCHC-type	GO:0003676|GO:0008270		TR103573|c0_g1_i1|m.107891	149	Cullin family	20	149	6.4e-16	IPR001373	Cullin, N-terminal	GO:0006511|GO:0031625			TR1167|c0_g1_i1|m.883	99	von Willebrand factor type A domain	6	69	5.1e-07	IPR002035	von Willebrand factor, type A
TR12736|c0_g1_i1|m.1106	164		5	128	2.7e-09					TR103577|c0_g1_i1|m.107892	161		1	21	0.00013						TR11671|c0_g1_i1|m.877	103	RNB domain	3	100	3e-32
TR12743|c0_g1_i1|m.1108	536		275	433	1.15e-05	IPR016024	Armadillo-type fold	GO:0005488		TR103577|c0_g1_i1|m.107893	161		125	146	-						TR11671|c0_g2_i1|m.878	103	RNB domain	3	100	2.8e-33
TR12753|c0_g1_i1|m.1116	191	C-type lectin domain profile.	1	103	17.792	IPR001304	C-type lectin			TR103580|c0_g1_i1|m.107894	152		1	152	4e-17	IPR005343	Nucleolar complex protein 2				TR11672|c0_g1_i1|m.880	103	Prokaryotic membrane lipoprotein lipid attachment site profile.	1	27	6
TR12754|c0_g1_i1|m.1117	119	EF-hand calcium-binding domain profile.	103	119	7.065	IPR002048	EF-hand domain	GO:0005509		TR10360|c0_g1_i1|m.4383	215	Glycosyl hydrolases family 39	51	213	3.7e-38	IPR000514	Glycoside hydrolase, family 39	GO:0004553|GO:0005975			TR11673|c0_g2_i1|m.882	217	Death domain profile.	42	97	11.88	IPR000488	Death domain	GO:0005515|GO:0007165
TR12757|c0_g1_i1|m.1119	275	Trp-Asp (WD) repeats circular profile.	1	159	14.766	IPR017986	WD40-repeat-containing domain	GO:0005515		TR10360|c0_g2_i1|m.4384	118	Glycosyl hydrolases family 39	50	117	1.5e-06	IPR000514	Glycoside hydrolase, family 39	GO:0004553|GO:0005975			TR1168|c0_g1_i1|m.886	278	MVP (vault) repeat profile.	165	206	5.9	IPR002499	Major vault protein, N-terminal
TR12782|c0_g1_i1|m.1124	558	PHD zinc finger	170	216	0.00046	IPR001965	Zinc finger, PHD-type	GO:0005515|GO:0008270		TR103600|c0_g1_i1|m.107897	240		3	236	8.8e-53						TR1168|c0_g2_i1|m.888	271	MVP (vault) repeat profile.	51	100	6.377	IPR002499	Major vault protein, N-terminal
TR12788|c0_g1_i1|m.1127	329	Protein tyrosine phosphatase, catalytic domain	51	320	8.5e-76	IPR000242	PTP type protein phosphatase	GO:0004725|GO:0006470		TR103608|c0_g1_i1|m.107901	165		54	128	1.5e-07	IPR000219	Dbl homology (DH) domain	GO:0005089|GO:0035023			TR1169|c0_g1_i1|m.896	105		56	77	-
TR12790|c0_g1_i1|m.1132	421	Pumilio RNA-binding repeat profile.	86	121	10.18	IPR001313	Pumilio RNA-binding repeat	GO:0003723		TR103628|c0_g1_i1|m.107905	173		2	166	5.9e-28						TR11692|c0_g1_i1|m.889	119	Cytidylyltransferase	33	111	7.1e-23	IPR004821	Cytidyltransferase-like domain	GO:0003824|GO:0009058
TR12796|c0_g1_i1|m.1139	513		10	288	3.45e-62	IPR016152	Phosphotransferase/anion transporter	GO:0005215|GO:0006810	Reactome: REACT_15518	TR10363|c0_g1_i1|m.4385	335		12	120	1.7e-22	IPR012677	Nucleotide-binding alpha-beta plait domain	GO:0000166			TR11694|c0_g1_i1|m.891	120		12	50	-
TR12796|c0_g1_i2|m.1141	564		55	339	1.55e-62	IPR016152	Phosphotransferase/anion transporter	GO:0005215|GO:0006810	Reactome: REACT_15518	TR10364|c0_g1_i1|m.4386	339	BTB domain profile.	5	73	10.758	IPR000210	BTB/POZ-like	GO:0005515			TR11694|c0_g2_i1|m.893	144		36	74	-
TR12798|c0_g1_i1|m.1143	169		10	152	1.59e-09	IPR016024	Armadillo-type fold	GO:0005488		TR103642|c0_g1_i1|m.107910	119	EF-hand calcium-binding domain profile.	24	59	9.213	IPR002048	EF-hand domain	GO:0005509			TR11695|c0_g1_i1|m.895	123		95	121	4.7e-06	IPR001878	Zinc finger, CCHC-type	GO:0003676|GO:0008270
TR128|c0_g1_i1|m.1182	120	SH3 domain	68	113	7.2e-14	IPR001452	SH3 domain	GO:0005515		TR10366|c0_g1_i1|m.4388	329		4	318	9.5e-80	IPR002198	Short-chain dehydrogenase/reductase SDR	GO:0008152|GO:0016491			TR11706|c0_g1_i1|m.897	143		1	97	2.41e-26	IPR017946	PLC-like phosphodiesterase, TIM beta/alpha-barrel domain	GO:0006629|GO:0008081
TR128|c0_g1_i2|m.1183	190	SH3 domain	138	183	1.8e-13	IPR001452	SH3 domain	GO:0005515		TR103671|c0_g1_i1|m.107914	115		20	98	2.85e-14	IPR017850	Alkaline-phosphatase-like, core domain	GO:0003824|GO:0008152			TR11706|c0_g2_i1|m.898	142		1	97	2.3e-26	IPR017946	PLC-like phosphodiesterase, TIM beta/alpha-barrel domain	GO:0006629|GO:0008081
TR12828|c0_g1_i1|m.1151	132		3	127	2.22e-19	IPR014039	Translation elongation factor EFTs/EF1B, dimerisation	GO:0003746|GO:0005622|GO:0006414		TR103684|c0_g1_i1|m.107917	131		20	41	-						TR11714|c0_g1_i1|m.903	121		1	121	1.9e-44
TR1285|c0_g1_i1|m.1160	156		5	149	7.46e-35	IPR000569	HECT domain	GO:0004842	UniPathway: UPA00143	TR103685|c0_g1_i1|m.107918	218		2	218	1.4e-32	IPR024990	Anaphase-promoting complex subunit 1	GO:0005680			TR11719|c0_g1_i1|m.905	113		84	105	-
TR12850|c0_g1_i1|m.1156	160	Saposin signature	41	61	1.4e-07	IPR008373	Saposin	GO:0005764|GO:0006665		TR103691|c0_g1_i1|m.107919	171		1	171	5.2e-55	IPR002659	Glycosyl transferase, family 31	GO:0006486|GO:0008378|GO:0016020	UniPathway: UPA00378		TR11719|c0_g2_i1|m.906	121		84	105	-
TR1286|c0_g2_i1|m.1173	172		11	104	1.1e-31	IPR002558	I/LWEQ domain	GO:0003779		TR103701|c0_g1_i1|m.107923	257		64	254	1.7e-24	IPR029058	Alpha/Beta hydrolase fold				TR11723|c0_g1_i1|m.910	286	Choline/Carnitine o-acyltransferase	53	286	1.1e-73	IPR000542	Acyltransferase ChoActase/COT/CPT	GO:0016746
TR12864|c0_g1_i1|m.1162	146		11	145	1.54e-13	IPR016024	Armadillo-type fold	GO:0005488		TR103703|c0_g1_i1|m.107924	122		2	110	7.9e-25						TR11724|c0_g1_i1|m.911	128	Ribonucleases P/MRP protein subunit POP1	41	125	4.2e-14	IPR009723	Ribonuclease P/MRP, subunit POP1	GO:0001682|GO:0004526
TR12864|c0_g2_i1|m.1163	146		11	145	1.92e-13	IPR016024	Armadillo-type fold	GO:0005488		TR103707|c0_g1_i1|m.107925	192	MCM2/3/5 family	11	99	3.3e-24	IPR001208	Mini-chromosome maintenance, DNA-dependent ATPase	GO:0003677|GO:0005524|GO:0006260			TR11732|c0_g1_i1|m.915	101	Bacterial protein of unknown function (DUF885)	9	99	4.3e-14	IPR010281	Protein of unknown function DUF885
TR12866|c0_g2_i1|m.1169	127	Proline rich extensin signature	55	71	4e-12					TR103708|c0_g1_i1|m.107926	107		7	96	6.9e-08						TR11732|c0_g2_i1|m.916	224	Bacterial protein of unknown function (DUF885)	9	223	2.1e-60	IPR010281	Protein of unknown function DUF885
TR12883|c0_g1_i1|m.1175	166	BRICHOS domain	56	145	4.7e-08	IPR007084	BRICHOS domain			TR10372|c0_g1_i1|m.4390	232		54	80	5.9e-15	IPR013087	Zinc finger C2H2-type/integrase DNA-binding domain	GO:0003676			TR11738|c0_g1_i1|m.917	137		54	132	-
TR12884|c0_g1_i1|m.1176	137		1	73	1.2e-16	IPR012677	Nucleotide-binding alpha-beta plait domain	GO:0000166		TR103727|c0_g1_i1|m.107928	292	Zinc finger nanos-type profile.	270	292	8.722	IPR024161	Zinc finger, nanos-type				TR11746|c0_g1_i1|m.919	175		84	175	2.1e-32	IPR000859	CUB domain
TR12896|c0_g1_i1|m.1179	120		55	99	5.6e-13	IPR009057	Homeodomain-like	GO:0003677		TR103746|c0_g1_i1|m.107933	276	Ion transport protein	1	168	1.2e-24	IPR005821	Ion transport domain	GO:0005216|GO:0006811|GO:0016020|GO:0055085			TR11747|c0_g1_i1|m.920	127	START domain profile.	1	127	15.562	IPR002913	START domain	GO:0008289
TR12901|c0_g1_i1|m.1185	109	SOCS box domain profile.	36	95	10.346	IPR001496	SOCS box domain	GO:0035556	UniPathway: UPA00143	TR103749|c0_g1_i1|m.107936	102		1	34	0.00053	IPR013083	Zinc finger, RING/FYVE/PHD-type				TR11752|c0_g1_i1|m.922	205		133	205	7.19e-23	IPR008954	Moesin tail domain	GO:0003779
TR12907|c0_g2_i1|m.1192	369		369	369	-					TR103763|c0_g1_i1|m.107940	144	Domain present in PSD-95, Dlg, and ZO-1/2.	5	63	0.00044	IPR001478	PDZ domain	GO:0005515			TR11761|c0_g1_i1|m.925	177	Ribosomal L18ae/LX protein domain	7	128	1.8e-51	IPR023573	Ribosomal protein L18a/LX	GO:0003735|GO:0005840|GO:0006412
TR12920|c0_g1_i1|m.1202	136		1	59	3.1e-07	IPR000008	C2 domain	GO:0005515		TR103768|c0_g1_i1|m.107942	112	Ubiquitin specific protease (USP) domain signature 2.	79	96	-	IPR018200	Ubiquitin specific protease, conserved site	GO:0006511|GO:0036459			TR11762|c0_g1_i1|m.926	131	Sodium:neurotransmitter symporter family profile.	1	131	29.481	IPR000175	Sodium:neurotransmitter symporter	GO:0005328|GO:0006836|GO:0016021
TR12920|c0_g2_i1|m.1203	123		5	57	5e-06	IPR000008	C2 domain	GO:0005515		TR103773|c0_g1_i1|m.107943	130		1	27	1.5e-06	IPR012677	Nucleotide-binding alpha-beta plait domain	GO:0000166			TR11766|c0_g1_i1|m.928	119	Ankyrin repeat profile.	63	100	9.751	IPR002110	Ankyrin repeat	GO:0005515
TR12926|c0_g1_i1|m.1205	337	N-terminal domain in C. elegans NRF-6 (Nose Resistant to Fluoxetine-4) and NDG-4 (resistant to nordihydroguaiaretic acid-4).	122	246	3.4e-10	IPR006621	Nose resistant-to-fluoxetine protein, N-terminal			TR103776|c0_g1_i1|m.107944	101	Ig-like domain profile.	73	101	7.449	IPR007110	Immunoglobulin-like domain	GO:0005515			TR11775|c0_g1_i2|m.933	112		62	112	-
TR12932|c0_g1_i1|m.1207	101		2	83	4.2e-07	IPR023109	Integrase/recombinase, N-terminal			TR103783|c0_g1_i1|m.107946	201	S1-like	54	98	1.4e-10	IPR025223	S1-like RNA binding domain				TR11784|c0_g1_i1|m.935	209	Zinc finger RanBP2 type profile.	163	192	8.84	IPR001876	Zinc finger, RanBP2-type	GO:0008270
TR12950|c0_g1_i1|m.1212	106		49	104	2.09e-09	IPR003177	Cytochrome c oxidase, subunit VIIa	GO:0004129|GO:0005746|GO:0009055		TR103787|c0_g1_i1|m.107948	129	Proline rich extensin signature	64	85	1.2e-12						TR11786|c0_g1_i1|m.936	99	AMP-binding enzyme	16	99	5.4e-21	IPR000873	AMP-dependent synthetase/ligase	GO:0003824|GO:0008152
TR12955|c0_g1_i1|m.1215	101		78	98	-					TR103789|c0_g1_i1|m.107951	107	Ribonucleotide reductase, all-alpha domain	4	75	6.1e-23	IPR013509	Ribonucleotide reductase large subunit, N-terminal	GO:0004748|GO:0005524|GO:0006260|GO:0055114	KEGG: 00230+1.17.4.1|KEGG: 00240+1.17.4.1|KEGG: 00480+1.17.4.1|MetaCyc: PWY-6545|MetaCyc: PWY-7184|MetaCyc: PWY-7198|MetaCyc: PWY-7210|MetaCyc: PWY-7220|MetaCyc: PWY-7222|MetaCyc: PWY-7226|MetaCyc: PWY-7227|UniPathway: UPA00326		TR11793|c0_g1_i1|m.937	192	ArgE / dapE / ACY1 / CPG2 / yscS family signature 1.	131	140	-	IPR001261	ArgE/DapE/ACY1/CPG2/YscS, conserved site	GO:0006508|GO:0008237
TR12955|c0_g2_i1|m.1217	110		87	107	-					TR103791|c0_g1_i1|m.107952	127		2	122	2.3e-24						TR11793|c0_g2_i1|m.938	196	ArgE / dapE / ACY1 / CPG2 / yscS family signature 1.	135	144	-	IPR001261	ArgE/DapE/ACY1/CPG2/YscS, conserved site	GO:0006508|GO:0008237
TR12959|c0_g1_i1|m.1218	190		39	189	3.4e-51	IPR013785	Aldolase-type TIM barrel	GO:0003824		TR10380|c0_g1_i1|m.4395	126		7	124	6.9e-21						TR1180|c0_g1_i1|m.943	132		2	70	7.4e-12
TR1299|c0_g2_i1|m.1222	175	DOCK N-terminus	26	138	3.2e-27					TR103800|c0_g1_i1|m.107954	99		58	78	2.3e-07	IPR013087	Zinc finger C2H2-type/integrase DNA-binding domain	GO:0003676			TR11806|c0_g1_i1|m.942	105		5	100	5.25e-13	IPR001279	Beta-lactamase-like
TR13008|c0_g2_i1|m.1226	160	Zinc-binding domain present in Lin-11, Isl-1, Mec-3.	22	74	3.3e-15	IPR001781	Zinc finger, LIM-type	GO:0008270		TR10381|c1_g1_i1|m.4397	172	Carbamoyltransferase	11	172	1.9e-28	IPR003696	Carbamoyltransferase	GO:0003824|GO:0009058			TR11817|c0_g1_i1|m.944	158	G-protein coupled receptors family 2 profile 2.	1	51	10.917	IPR017981	GPCR, family 2-like	GO:0004888|GO:0007166|GO:0016020
TR1301|c0_g1_i1|m.1234	506		370	504	1.6e-10	IPR029047	Heat shock protein 70kD, peptide-binding domain			TR103811|c0_g1_i1|m.107956	345		196	221	0.00094	IPR013087	Zinc finger C2H2-type/integrase DNA-binding domain	GO:0003676			TR11818|c0_g1_i2|m.945	120		2	120	8.8e-23
TR13017|c0_g1_i1|m.1230	236	Fatty acid desaturase	2	196	1.1e-19	IPR005804	Fatty acid desaturase domain	GO:0006629		TR103812|c0_g1_i1|m.107957	189	FORKHEAD	71	162	6e-46	IPR001766	Transcription factor, fork head	GO:0003700|GO:0006355|GO:0043565			TR11823|c0_g1_i1|m.946	145		4	142	1.28e-15	IPR017986	WD40-repeat-containing domain	GO:0005515
TR13024|c0_g1_i1|m.1236	444		444	444	-					TR103812|c0_g2_i1|m.107958	189	FORKHEAD	71	162	6.6e-48	IPR001766	Transcription factor, fork head	GO:0003700|GO:0006355|GO:0043565			TR11825|c0_g1_i1|m.947	212	BEN domain	123	191	3.2e-12	IPR018379	BEN domain
TR13048|c0_g2_i1|m.1248	359		72	302	3.62e-45	IPR029063	S-adenosyl-L-methionine-dependent methyltransferase			TR103813|c0_g1_i1|m.107959	163		6	161	1e-20						TR11827|c0_g1_i1|m.949	104		1	96	1.5e-21	IPR010326	Exocyst complex component Sec6	GO:0000145|GO:0006887
TR13055|c0_g1_i1|m.1249	276	Transmembrane protein 223	100	274	1.2e-46					TR103815|c0_g1_i1|m.107960	111	Amino acid permease	1	100	4.8e-09	IPR004841	Amino acid permease/ SLC12A domain	GO:0006810|GO:0016020|GO:0055085			TR11834|c0_g1_i1|m.952	129		12	128	2.6e-35	IPR004254	AdipoR/Haemolysin-III-related	GO:0016021
TR13058|c0_g1_i1|m.1251	204		67	167	4.3e-31	IPR011993	Pleckstrin-homology domain (PH domain)/Phosphotyrosine-binding domain (PTB)			TR103820|c0_g1_i1|m.107962	100		42	68	2.4e-06	IPR013087	Zinc finger C2H2-type/integrase DNA-binding domain	GO:0003676			TR11846|c0_g1_i1|m.953	137	Protein kinase domain	2	137	6.9e-19	IPR000719	Protein kinase domain	GO:0004672|GO:0005524|GO:0006468
TR13059|c0_g1_i1|m.1252	150		16	112	3.14e-10					TR103823|c0_g1_i1|m.107963	156		70	145	6.6e-32	IPR006544	P-type ATPase, subfamily V	GO:0006812|GO:0016021|GO:0016887			TR11859|c0_g1_i1|m.955	109	RasGEF N-terminal motif	65	101	2e-07	IPR000651	Ras-like guanine nucleotide exchange factor, N-terminal
TR13064|c0_g1_i1|m.1254	171		94	169	2.4e-15	IPR023801	Histone deacetylase domain			TR10383|c0_g1_i1|m.4399	776		6	72	1e-30						TR11860|c0_g1_i1|m.956	127		43	126	1.3e-07
TR13079|c0_g1_i1|m.1256	195	NLI interacting factor-like phosphatase	8	138	3e-31	IPR004274	FCP1 homology domain			TR103830|c0_g1_i1|m.107964	134		70	100	2.6e-13	IPR013087	Zinc finger C2H2-type/integrase DNA-binding domain	GO:0003676			TR11860|c0_g2_i1|m.957	272	Calponin homology (CH) domain	1	102	9.6e-20	IPR001715	Calponin homology domain	GO:0005515
TR13088|c0_g1_i1|m.1257	153	Axonemal dynein light chain	1	146	5.9e-73	IPR019347	Axonemal dynein light chain			TR103856|c0_g1_i1|m.107965	160		1	136	1.1e-50						TR11861|c0_g1_i1|m.958	99	Somatomedin B domain	1	22	1.1e-05	IPR001212	Somatomedin B domain	GO:0005044|GO:0006955|GO:0030247
TR13089|c0_g1_i1|m.1258	288		84	281	1.6e-29	IPR002035	von Willebrand factor, type A			TR10387|c0_g1_i1|m.4403	316		33	134	0.00029	IPR016021	MIF4-like, type 1/2/3				TR11870|c0_g1_i1|m.962	260		80	152	8.29e-21	IPR001478	PDZ domain	GO:0005515
TR1310|c0_g1_i1|m.1260	311	Ig-like domain profile.	1	43	6.796	IPR007110	Immunoglobulin-like domain	GO:0005515		TR10388|c0_g1_i1|m.4404	370		304	359	-						TR11871|c0_g1_i1|m.966	102		1	44	1.3e-07	IPR012677	Nucleotide-binding alpha-beta plait domain	GO:0000166
TR1310|c1_g1_i1|m.1261	311	Fibronectin type-III domain profile.	191	287	13.081	IPR003961	Fibronectin type III	GO:0005515		TR103898|c0_g1_i1|m.107970	130	PHD zinc finger	18	69	8.4e-05	IPR001965	Zinc finger, PHD-type	GO:0005515|GO:0008270			TR11874|c0_g1_i1|m.967	224	Beta-lactamase	47	219	7.3e-41	IPR001466	Beta-lactamase-related
TR13130|c0_g1_i1|m.1264	126	Rho GTPase-activating proteins domain profile.	1	126	35.024	IPR000198	Rho GTPase-activating protein domain	GO:0007165	Reactome: REACT_11044	TR1039|c0_g1_i1|m.429	311		8	68	4.6e-23	IPR001752	Kinesin motor domain	GO:0003777|GO:0005524|GO:0007018|GO:0008017			TR11874|c0_g2_i1|m.969	177		7	175	8.28e-41	IPR012338	Beta-lactamase/transpeptidase-like
TR13133|c0_g1_i1|m.1265	188		68	167	3.6e-20	IPR012677	Nucleotide-binding alpha-beta plait domain	GO:0000166		TR103909|c0_g1_i1|m.107971	220		10	220	7e-75	IPR002624	Deoxynucleoside kinase	GO:0005524|GO:0006139|GO:0019206			TR11881|c0_g1_i1|m.972	114	Protein present in Fab1, YOTB, Vac1, and EEA1	29	98	2.3e-17	IPR000306	FYVE zinc finger	GO:0046872
TR13160|c0_g1_i1|m.1276	300		2	262	2.35e-66					TR103920|c0_g1_i1|m.107972	124		73	99	1.2e-15	IPR013087	Zinc finger C2H2-type/integrase DNA-binding domain	GO:0003676			TR11882|c0_g1_i1|m.974	101	Got1/Sft2-like family	9	100	1.8e-18	IPR007305	Vesicle transport protein, Got1/SFT2-like	GO:0016192
TR13162|c0_g1_i1|m.1277	110	Major intrinsic protein	6	52	2.2e-16	IPR000425	Major intrinsic protein	GO:0005215|GO:0006810|GO:0016020		TR103928|c0_g1_i1|m.107974	105	Diacylglycerol acyltransferase	54	105	3.4e-06	IPR007130	Diacylglycerol acyltransferase	GO:0016747			TR11889|c0_g1_i1|m.975	112		4	91	1.7e-09	IPR029058	Alpha/Beta hydrolase fold
TR13184|c0_g1_i1|m.1280	141	Domain of unknown function (DUF4698)	2	141	7e-27					TR103930|c0_g1_i1|m.107975	121	Calcium-binding EGF-like domain	29	65	1.1e-06	IPR001881	EGF-like calcium-binding domain	GO:0005509			TR11894|c0_g1_i1|m.976	279		35	130	3.7e-12	IPR015943	WD40/YVTN repeat-like-containing domain	GO:0005515
TR13185|c0_g1_i1|m.1282	357	Serine carboxypeptidases, serine active site.	210	217	-	IPR018202	Peptidase S10, serine carboxypeptidase, active site	GO:0004185|GO:0006508		TR103934|c0_g1_i1|m.107976	421	ABC transporter	42	198	2.6e-24	IPR003439	ABC transporter-like	GO:0005524|GO:0016887			TR11903|c0_g1_i1|m.981	150	ankyrin repeats	24	53	14	IPR002110	Ankyrin repeat	GO:0005515
TR13185|c0_g2_i1|m.1283	357	Serine carboxypeptidases, serine active site.	210	217	-	IPR018202	Peptidase S10, serine carboxypeptidase, active site	GO:0004185|GO:0006508		TR103944|c0_g1_i1|m.107979	249		85	106	-						TR11903|c0_g2_i1|m.982	179	Ankyrin repeat profile.	86	118	11.915	IPR002110	Ankyrin repeat	GO:0005515
TR13191|c0_g1_i1|m.1285	198		135	155	-					TR10395|c0_g2_i1|m.4415	577	Asparagine synthase	483	543	2.9e-08	IPR001962	Asparagine synthase	GO:0004066|GO:0006529			TR11907|c0_g1_i1|m.983	99		2	99	2e-16	IPR031150	BBP/SF1 family	GO:0000398|GO:0003723|GO:0045131
TR13194|c0_g1_i1|m.1290	100	Sodium/chloride neurotransmitter symporter signature	8	25	2.8e-09	IPR000175	Sodium:neurotransmitter symporter	GO:0005328|GO:0006836|GO:0016021		TR103950|c0_g1_i1|m.107982	143	Trp-Asp (WD) repeats profile.	58	99	13.65	IPR001680	WD40 repeat	GO:0005515			TR11923|c0_g1_i1|m.989	212		18	176	1.11e-46	IPR008979	Galactose-binding domain-like
TR13207|c0_g1_i1|m.1296	101	ankyrin repeats	23	51	180	IPR002110	Ankyrin repeat	GO:0005515		TR103966|c0_g1_i1|m.107984	122		46	119	8.1e-25	IPR015421	Pyridoxal phosphate-dependent transferase, major region, subdomain 1	GO:0003824			TR11924|c0_g1_i2|m.990	183	Calcium-binding EGF domain	105	144	2e-09	IPR001881	EGF-like calcium-binding domain	GO:0005509
TR13209|c0_g1_i1|m.1297	185	RNA polymerases D	2	185	3e-31	IPR011263	DNA-directed RNA polymerase, RpoA/D/Rpb3-type	GO:0003899|GO:0006351	KEGG: 00230+2.7.7.6|KEGG: 00240+2.7.7.6|Reactome: REACT_1788	TR103972|c0_g1_i1|m.107985	130	Papain family cysteine protease	20	121	1.8e-24	IPR000668	Peptidase C1A, papain C-terminal	GO:0006508|GO:0008234			TR11928|c0_g1_i1|m.991	135		1	134	1.2e-48	IPR006849	IKI3
TR13215|c0_g1_i1|m.1298	136		3	116	3.92e-13	IPR008925	Aminoacyl-tRNA synthetase, class I, anticodon-binding	GO:0000049	KEGG: 00860+6.1.1.17|KEGG: 00970+6.1.1.17|MetaCyc: PWY-5188	TR103975|c0_g1_i1|m.107988	132		17	68	5.08e-11	IPR009057	Homeodomain-like	GO:0003677			TR11929|c0_g1_i1|m.992	136	Sodium:neurotransmitter symporter family profile.	1	136	20.217	IPR000175	Sodium:neurotransmitter symporter	GO:0005328|GO:0006836|GO:0016021
TR13222|c0_g1_i1|m.1301	107	Serine carboxypeptidase S28	11	97	4.4e-09	IPR008758	Peptidase S28	GO:0006508|GO:0008236		TR103984|c0_g1_i1|m.107990	127	motif in proteasome subunits, Int-6, Nip-1 and TRIP-15	47	123	1.3e-05	IPR000717	Proteasome component (PCI) domain	GO:0005515			TR11931|c0_g1_i1|m.994	321		121	310	2.3e-19
TR13222|c1_g1_i1|m.1302	184	Serine carboxypeptidase S28	20	184	4.1e-69	IPR008758	Peptidase S28	GO:0006508|GO:0008236		TR10399|c0_g1_i1|m.4421	241		190	239	3.7e-05	IPR012677	Nucleotide-binding alpha-beta plait domain	GO:0000166			TR11936|c0_g2_i1|m.997	107		37	75	-
TR13223|c1_g1_i1|m.1304	106	Reeler domain	13	82	3.3e-06	IPR002861	Reeler domain			TR103991|c0_g1_i1|m.107993	262		1	153	3.4e-22						TR11937|c0_g1_i1|m.998	163	MAPEG family	22	137	5.1e-15	IPR001129	Membrane-associated, eicosanoid/glutathione metabolism (MAPEG) protein
TR13226|c0_g1_i1|m.1306	134	RasGEF domain	45	134	7.2e-23	IPR001895	Ras guanine-nucleotide exchange factors catalytic domain	GO:0005085|GO:0007264		TR103994|c0_g1_i1|m.107996	99	Histone H2B signature.	75	97	-	IPR000558	Histone H2B	GO:0000786|GO:0003677			TR11938|c0_g1_i1|m.999	157		40	134	2.02e-16	IPR027417	P-loop containing nucleoside triphosphate hydrolase
TR13226|c1_g1_i1|m.1307	245		98	175	1.7e-37	IPR001895	Ras guanine-nucleotide exchange factors catalytic domain	GO:0005085|GO:0007264		TR103999|c0_g1_i1|m.107997	102		1	91	7.85e-20	IPR004183	Extradiol ring-cleavage dioxygenase, class III enzyme, subunit B	GO:0006725|GO:0008198|GO:0016491			TR1194|c0_g1_i1|m.1005	174		1	174	9.7e-45	IPR008862	T-complex 11
TR13238|c0_g1_i1|m.1317	171		1	165	2.2e-27	IPR012337	Ribonuclease H-like domain	GO:0003676		TR1040|c1_g1_i1|m.433	173	Sodium:neurotransmitter symporter family	1	128	3.6e-52	IPR000175	Sodium:neurotransmitter symporter	GO:0005328|GO:0006836|GO:0016021			TR11942|c0_g1_i1|m.1000	112		5	106	1.4e-17	IPR001279	Beta-lactamase-like
TR13243|c0_g2_i1|m.1318	173	ADP-ribosylation factor family	10	173	4.6e-42	IPR006689	Small GTPase superfamily, ARF/SAR type	GO:0005525		TR10401|c0_g1_i1|m.4423	254		79	106	1.5e-10	IPR013087	Zinc finger C2H2-type/integrase DNA-binding domain	GO:0003676			TR11946|c0_g2_i1|m.1002	155	WD domain, G-beta repeat	131	151	0.043	IPR001680	WD40 repeat	GO:0005515
TR13263|c0_g1_i1|m.1321	140		44	134	3.7e-09	IPR014729	Rossmann-like alpha/beta/alpha sandwich fold			TR104012|c0_g1_i1|m.108003	115	Glucose inhibited division protein A	1	89	4.2e-31	IPR002218	Glucose-inhibited division protein A-related	GO:0008033|GO:0050660			TR11946|c0_g3_i1|m.1003	151	Trp-Asp (WD) repeats circular profile.	35	123	18.036	IPR017986	WD40-repeat-containing domain	GO:0005515
TR13263|c0_g1_i2|m.1322	168		42	141	3.45e-06					TR10402|c0_g1_i1|m.4426	184		9	33	-						TR11947|c0_g1_i1|m.1004	122		57	117	4.7e-05	IPR008979	Galactose-binding domain-like
TR13267|c1_g1_i1|m.1323	134	Reverse transcriptase (RNA-dependent DNA polymerase)	32	128	9.9e-10	IPR000477	Reverse transcriptase domain			TR104026|c0_g1_i1|m.108006	100		62	93	1.6e-12	IPR013087	Zinc finger C2H2-type/integrase DNA-binding domain	GO:0003676			TR11953|c0_g1_i1|m.1007	120		2	120	3.05e-17	IPR017850	Alkaline-phosphatase-like, core domain	GO:0003824|GO:0008152
TR13291|c1_g1_i1|m.1332	120	Q-cell neuroblast polarisation	6	117	2.1e-22	IPR018732	Dpy-19/Dpy-19-like	GO:0016021		TR104032|c0_g1_i1|m.108007	149		73	149	5e-34						TR11955|c0_g1_i1|m.1010	158	ABC transporter integral membrane type-1 fused domain profile.	1	150	16.795	IPR011527	ABC transporter type 1, transmembrane domain	GO:0005524|GO:0006810|GO:0016021|GO:0042626|GO:0055085
TR13321|c0_g2_i1|m.1345	122	GCN5-like protein 1 (GCN5L1)	5	117	2.5e-46	IPR009395	Biogenesis of lysosome-related organelles complex 1 subunit 1	GO:0031083		TR10407|c0_g2_i1|m.4430	543		270	291	-						TR11966|c0_g1_i1|m.1013	162	3-beta hydroxysteroid dehydrogenase/isomerase family	19	145	3.5e-25	IPR002225	3-beta hydroxysteroid dehydrogenase/isomerase	GO:0003854|GO:0006694|GO:0016616|GO:0055114
TR13346|c0_g1_i1|m.1346	413		106	126	-					TR104075|c0_g1_i1|m.108015	176	Sac phosphatase domain profile.	1	102	23.812	IPR002013	SAC domain	GO:0042578			TR11978|c0_g1_i1|m.1018	103		2	103	9.1e-40
TR13347|c0_g2_i1|m.1349	153		2	153	1.02e-38					TR10409|c0_g1_i1|m.4431	759		399	420	-						TR11979|c0_g2_i1|m.1019	133	Lipase (class 3)	3	103	2.4e-11	IPR002921	Fungal lipase-like domain	GO:0006629	Reactome: REACT_14797|Reactome: REACT_604
TR13368|c0_g1_i1|m.1352	154	G-protein coupled receptors family 3 profile.	1	78	8.863	IPR017978	GPCR, family 3, C-terminal	GO:0004930|GO:0007186|GO:0016021		TR10409|c0_g1_i2|m.4434	755		395	416	-						TR1198|c0_g1_i1|m.1025	192		1	179	6.2e-18
TR13383|c0_g1_i1|m.1362	103	PTP type protein phosphatase family profile.	19	103	16.259	IPR000242	PTP type protein phosphatase	GO:0004725|GO:0006470		TR10410|c0_g1_i1|m.4437	165		3	164	5.62e-39	IPR011527	ABC transporter type 1, transmembrane domain	GO:0005524|GO:0006810|GO:0016021|GO:0042626|GO:0055085			TR11986|c0_g1_i1|m.1024	247	Tyrosine specific protein phosphatases active site.	90	100	-	IPR016130	Protein-tyrosine phosphatase, active site	GO:0004725|GO:0016311|GO:0016791
TR13394|c0_g1_i1|m.1364	116		100	116	-					TR104106|c0_g1_i1|m.108019	106	High mobility group-like nuclear protein signature	36	46	3.8e-24	IPR002415	H/ACA ribonucleoprotein complex, subunit Nhp2, eukaryote	GO:0003723|GO:0005730			TR11992|c0_g1_i1|m.1027	378	Topoisomerase II-associated protein PAT1	6	49	9.1e-13	IPR019167	Topoisomerase II-associated protein PAT1
TR1340|c0_g2_i1|m.1369	155	Zinc finger C2H2 type domain profile.	111	139	10.97	IPR007087	Zinc finger, C2H2	GO:0046872		TR10412|c0_g1_i1|m.4438	194		129	159	7.9e-06	IPR013087	Zinc finger C2H2-type/integrase DNA-binding domain	GO:0003676			TR11996|c0_g2_i1|m.1029	161	Spectrin repeat	3	70	8.4e-09	IPR002017	Spectrin repeat	GO:0005515
TR1342|c0_g1_i1|m.1373	178	Myosin tail	2	145	5.1e-09	IPR002928	Myosin tail	GO:0003774|GO:0016459		TR104120|c0_g1_i1|m.108022	114	Chitinase class I	1	110	5.1e-22	IPR000726	Glycoside hydrolase, family 19, catalytic	GO:0004568|GO:0006032|GO:0016998	KEGG: 00520+3.2.1.14|MetaCyc: PWY-6902		TR12000|c0_g1_i1|m.1034	149	Iron only hydrogenase large subunit, C-terminal domain	9	137	9.5e-33	IPR004108	Iron hydrogenase, large subunit, C-terminal
TR13426|c0_g1_i1|m.1372	121		7	116	1.6e-21	IPR017941	Rieske [2Fe-2S] iron-sulphur domain	GO:0016491|GO:0051537|GO:0055114		TR104121|c0_g1_i1|m.108023	182	Cyclophilin type peptidyl-prolyl cis-trans isomerase/CLD	21	180	9.7e-45	IPR002130	Cyclophilin-type peptidyl-prolyl cis-trans isomerase domain	GO:0000413|GO:0003755|GO:0006457			TR12000|c0_g1_i2|m.1035	189		6	189	2.6e-97
TR13431|c0_g1_i1|m.1375	107		1	107	3.53e-45	IPR003008	Tubulin/FtsZ, GTPase domain	GO:0003924		TR104140|c0_g1_i1|m.108026	102		4	79	4.8e-16	IPR026791	Dedicator of cytokinesis	GO:0005085|GO:0007264			TR12001|c0_g1_i1|m.1036	134	Synaptobrevin signature.	62	81	-	IPR001388	Synaptobrevin	GO:0016021|GO:0016192
TR13435|c0_g1_i1|m.1376	200	Ependymin	75	191	1.6e-13	IPR001299	Ependymin	GO:0005509|GO:0005576|GO:0007160		TR104169|c0_g1_i1|m.108029	302		3	302	5.9e-183	IPR026983	Dynein heavy chain	GO:0003777|GO:0007018			TR12003|c0_g1_i1|m.1038	145		1	145	1.3e-99	IPR014492	Poly(A) polymerase	GO:0004652|GO:0005634|GO:0043631
TR13436|c0_g1_i1|m.1377	101		3	93	4.39e-22	IPR016197	Chromo domain-like			TR10417|c0_g1_i1|m.4440	205	SET domain	58	111	2.7e-08	IPR001214	SET domain	GO:0005515			TR12004|c0_g1_i1|m.1039	135	Aminopeptidase P, N-terminal domain	11	135	7.5e-29	IPR007865	Aminopeptidase P, N-terminal	GO:0004177|GO:0030145
TR13450|c0_g1_i1|m.1380	145		14	118	5.12e-08	IPR029063	S-adenosyl-L-methionine-dependent methyltransferase			TR10418|c0_g1_i1|m.4441	406		88	363	7.5e-112	IPR002076	ELO family	GO:0016021	KEGG: 00062+2.3.1.199|MetaCyc: PWY-5080|MetaCyc: PWY-5972|MetaCyc: PWY-6433|MetaCyc: PWY-6598|MetaCyc: PWY-7036|MetaCyc: PWY-7601|MetaCyc: PWY-7602|MetaCyc: PWY-7619|Reactome: REACT_22258		TR12009|c0_g1_i1|m.1042	102	Matrixins cysteine switch.	43	50	-	IPR021158	Peptidase M10A, cysteine switch, zinc binding site	GO:0004222|GO:0006508|GO:0008270|GO:0031012
TR13454|c0_g1_i1|m.1381	156		23	119	6.3e-07	IPR023109	Integrase/recombinase, N-terminal			TR104182|c0_g1_i1|m.108032	148		1	125	7.6e-16						TR12021|c0_g1_i1|m.1049	109		23	44	-
TR13454|c0_g2_i1|m.1382	156		22	116	3.37e-08	IPR010998	Integrase, Lambda-type, N-terminal			TR104215|c0_g1_i1|m.108036	190		67	190	1.4e-29						TR12028|c0_g1_i1|m.1050	296	Ribosomal L18p/L5e family	26	173	1.2e-43	IPR005484	Ribosomal protein L18/L5	GO:0003735|GO:0005622|GO:0005840|GO:0006412
TR13466|c0_g1_i1|m.1387	134		32	121	2.69e-05					TR10422|c0_g1_i1|m.4443	415	Tropomodulin	7	144	1.5e-44	IPR004934	Tropomodulin	GO:0005523|GO:0051694			TR12033|c0_g1_i1|m.1053	130	Ankyrin repeat	11	37	4e-06	IPR002110	Ankyrin repeat	GO:0005515
TR13482|c0_g1_i1|m.1392	363	Phospholipase D. Active site motifs.	179	206	2.2e-08	IPR001736	Phospholipase D/Transphosphatidylase	GO:0003824		TR104226|c0_g1_i1|m.108037	105		25	105	3.4e-12						TR12038|c0_g1_i1|m.1058	115	Sodium:sulfate symporter transmembrane region	14	115	2.7e-26	IPR001898	Sodium/sulphate symporter	GO:0005215|GO:0006814|GO:0016020|GO:0055085	Reactome: REACT_15518|Reactome: REACT_20633
TR13486|c0_g1_i1|m.1393	211	VWFA domain profile.	3	154	9.918	IPR002035	von Willebrand factor, type A			TR10423|c0_g1_i1|m.4447	449		336	449	1.7e-123	IPR026147	Rab3 GTPase-activating protein catalytic subunit	GO:0005096			TR12038|c0_g2_i1|m.1059	143	Sodium:sulfate symporter transmembrane region	17	143	1.7e-31	IPR001898	Sodium/sulphate symporter	GO:0005215|GO:0006814|GO:0016020|GO:0055085	Reactome: REACT_15518|Reactome: REACT_20633
TR13513|c0_g1_i1|m.1412	625		3	82	1.2e-15	IPR012677	Nucleotide-binding alpha-beta plait domain	GO:0000166		TR104230|c0_g1_i1|m.108040	101	DNA-polymerase family X pol beta-like signature	82	99	2.5e-07	IPR002008	DNA polymerase family X, beta-like	GO:0003677|GO:0006281	KEGG: 00230+2.7.7.7|KEGG: 00240+2.7.7.7		TR12042|c0_g1_i1|m.1060	115	BTB/POZ domain	3	49	1.8e-07	IPR013069	BTB/POZ	GO:0005515
TR1352|c0_g1_i1|m.1424	230		30	126	2.1e-06	IPR013781	Glycoside hydrolase, catalytic domain	GO:0005975		TR104244|c0_g1_i1|m.108041	108		2	107	2.4e-34						TR12045|c0_g1_i1|m.1063	243	Collagen triple helix repeat (20 copies)	141	198	6.5e-09	IPR008160	Collagen triple helix repeat
TR13521|c0_g1_i1|m.1416	142	Ribosomal protein L13e	9	142	8.2e-71	IPR001380	Ribosomal protein L13e	GO:0003735|GO:0005622|GO:0005840|GO:0006412		TR104261|c0_g1_i1|m.108045	116	Uncharacterised protein family UPF0561	3	75	4.1e-06	IPR018888	Uncharacterised protein family UPF0561				TR12045|c0_g1_i1|m.1064	128		48	69	-
TR13527|c0_g1_i1|m.1419	158	Filamin-type immunoglobulin domains	62	152	2.5e-17	IPR001298	Filamin/ABP280 repeat	GO:0005515		TR104268|c0_g1_i1|m.108046	226	Snf7	31	183	4.4e-20	IPR005024	Snf7 family	GO:0007034			TR12045|c0_g2_i1|m.1065	295	Collagen triple helix repeat (20 copies)	244	295	1e-07	IPR008160	Collagen triple helix repeat
TR13529|c0_g1_i1|m.1420	362		2	67	9.56e-18	IPR009071	High mobility group box domain			TR104278|c0_g1_i1|m.108048	185		1	163	1.4e-60						TR12048|c0_g2_i1|m.1070	163	Leucine-rich repeat profile.	108	129	5.54	IPR001611	Leucine-rich repeat	GO:0005515
TR13539|c0_g2_i1|m.1426	240	AMP-binding enzyme	3	228	1.7e-12	IPR000873	AMP-dependent synthetase/ligase	GO:0003824|GO:0008152		TR10433|c0_g1_i1|m.4451	502		390	420	1.2e-05	IPR013087	Zinc finger C2H2-type/integrase DNA-binding domain	GO:0003676			TR12053|c0_g1_i1|m.1072	100	Leucine-rich repeat profile.	10	31	4.501	IPR001611	Leucine-rich repeat	GO:0005515
TR13540|c0_g2_i1|m.1427	176	Inhibitor of apoptosis-promoting Bax1	12	169	1.2e-32	IPR006214	Bax inhibitor 1-related			TR104332|c0_g1_i1|m.108055	192	Calcium-binding EGF domain	113	141	2.1e-05	IPR001881	EGF-like calcium-binding domain	GO:0005509			TR12055|c0_g1_i1|m.1073	131		15	94	1.77e-14
TR13544|c0_g1_i1|m.1430	159	Putative serine esterase (DUF676)	1	81	4.9e-17	IPR007751	Domain of unknown function DUF676, lipase-like			TR104336|c0_g1_i1|m.108058	116		13	93	2.94e-05						TR12059|c0_g1_i1|m.1077	125		1	123	1.5e-52
TR13547|c0_g1_i1|m.1432	154		3	138	1.6e-53	IPR029063	S-adenosyl-L-methionine-dependent methyltransferase			TR104347|c0_g1_i1|m.108059	169	Leucine rich repeat	1	52	3.3e-08	IPR001611	Leucine-rich repeat	GO:0005515			TR12060|c0_g1_i1|m.1078	145	Glycosyl hydrolase family 20, catalytic domain	14	89	1.9e-13	IPR015883	Glycoside hydrolase family 20, catalytic core	GO:0004553|GO:0005975	KEGG: 00511+3.2.1.52|KEGG: 00513+3.2.1.52|KEGG: 00520+3.2.1.52|KEGG: 00531+3.2.1.52|KEGG: 00603+3.2.1.52|KEGG: 00604+3.2.1.52|MetaCyc: PWY-6902
TR1357|c0_g1_i1|m.1439	168	Cadherin signature	14	33	1e-09	IPR002126	Cadherin	GO:0005509|GO:0007156|GO:0016020		TR10435|c0_g2_i1|m.4454	312	Protein phosphatase 2C	22	119	1.8e-09	IPR001932	PPM-type phosphatase domain	GO:0003824			TR12064|c0_g1_i1|m.1079	305		95	151	-
TR13575|c0_g1_i1|m.1438	110		5	89	1.84e-06	IPR011010	DNA breaking-rejoining enzyme, catalytic core	GO:0003677		TR104368|c0_g1_i1|m.108061	128		15	97	1.4e-23	IPR027266	GTP-binding protein TrmE/Glycine cleavage system T protein, domain 1	GO:0005515			TR12074|c0_g1_i1|m.1083	134		12	106	4.7e-13	IPR015422	Pyridoxal phosphate-dependent transferase, major region, subdomain 2	GO:0003824
TR13581|c0_g1_i1|m.1440	119	Ribosomal protein L3	1	116	8.8e-57	IPR000597	Ribosomal protein L3	GO:0003735|GO:0005622|GO:0005840|GO:0006412		TR10437|c0_g1_i1|m.4456	191		50	191	2.48e-52	IPR004203	Cytochrome c oxidase subunit IV family	GO:0004129			TR12088|c0_g1_i1|m.1086	127		20	127	3.5e-22	IPR003702	Acetyl-CoA hydrolase/transferase	GO:0003824|GO:0006084
TR13581|c1_g1_i1|m.1441	103	Ribosomal protein L3	1	103	1.2e-44	IPR000597	Ribosomal protein L3	GO:0003735|GO:0005622|GO:0005840|GO:0006412		TR104380|c0_g1_i1|m.108064	148	Endoplasmic Reticulum Oxidoreductin 1 (ERO1)	2	117	1.3e-30	IPR007266	Endoplasmic reticulum oxidoreductin 1	GO:0003756|GO:0005783|GO:0016671|GO:0055114			TR12106|c0_g1_i1|m.1090	136	ADP-ribosylglycohydrolase	3	135	2.1e-10	IPR005502	ADP-ribosylation/Crystallin J1
TR13600|c0_g1_i1|m.1445	144		18	38	-					TR104387|c0_g2_i1|m.108065	104		13	64	0.00041	IPR005135	Endonuclease/exonuclease/phosphatase				TR12108|c0_g1_i1|m.1091	126		38	121	2.6e-05	IPR011029	Death-like domain
TR13600|c0_g2_i1|m.1446	158		18	38	-					TR104398|c0_g1_i1|m.108067	141	CARD caspase recruitment domain profile.	1	78	12.974	IPR001315	CARD domain	GO:0042981			TR12118|c0_g1_i1|m.1094	140		106	139	1.67e-10	IPR006677	tRNA intron endonuclease, catalytic domain-like	GO:0000213|GO:0006388	MetaCyc: PWY-6689
TR13601|c1_g1_i1|m.1448	122	G-protein coupled receptors family 3 profile.	1	90	16.197	IPR017978	GPCR, family 3, C-terminal	GO:0004930|GO:0007186|GO:0016021		TR104403|c0_g1_i1|m.108068	159		13	159	2.9e-19						TR12133|c0_g1_i1|m.1099	503		271	390	1.9e-21	IPR000859	CUB domain
TR13605|c0_g1_i1|m.1451	250		79	245	1.7e-09	IPR024079	Metallopeptidase, catalytic domain	GO:0008237		TR104406|c0_g1_i1|m.108069	154	MyTH4 domain profile.	1	111	17.278	IPR000857	MyTH4 domain	GO:0005856			TR12133|c0_g2_i1|m.1100	237	Domain first found in C1r, C1s, uEGF, and bone morphogenetic protein.	8	127	8.3e-14	IPR000859	CUB domain
TR13611|c0_g1_i1|m.1453	117	LsmAD domain	21	86	2.5e-17	IPR009604	LsmAD domain			TR104428|c0_g1_i1|m.108074	234		79	100	-						TR12135|c0_g1_i1|m.1101	217		76	169	6e-05	IPR006913	Glutathione-dependent formaldehyde-activating enzyme/centromere protein V	GO:0008152|GO:0016846	KEGG: 00680+4.4.1.22|MetaCyc: PWY-1801|UniPathway: UPA00562
TR13611|c0_g2_i1|m.1454	278	LsmAD domain	21	86	1.7e-16	IPR009604	LsmAD domain			TR104468|c0_g1_i1|m.108080	172	Calcium-binding EGF-like domain	22	60	3.8e-06	IPR001881	EGF-like calcium-binding domain	GO:0005509			TR12136|c0_g1_i1|m.1102	146	Protein kinase domain profile.	1	141	15.877	IPR000719	Protein kinase domain	GO:0004672|GO:0005524|GO:0006468
TR13640|c0_g1_i1|m.1459	107		69	105	-					TR10447|c0_g2_i1|m.4462	608	Ig-like domain profile.	568	608	9.918	IPR007110	Immunoglobulin-like domain	GO:0005515			TR12137|c0_g2_i1|m.1103	107	Zinc finger UBP-type profile.	6	74	13.947	IPR001607	Zinc finger, UBP-type	GO:0008270
TR13659|c0_g1_i1|m.1463	270	THUMP domain	5	106	4.6e-08	IPR004114	THUMP domain	GO:0003723		TR104479|c0_g1_i1|m.108081	376		1	325	1.9e-81						TR12143|c0_g1_i1|m.1105	106	EF-hand, calcium binding motif	35	63	4.1e-09	IPR002048	EF-hand domain	GO:0005509
TR13663|c0_g1_i1|m.1466	215		129	184	5.82e-17	IPR023299	P-type ATPase, cytoplasmic domain N	GO:0000166		TR10448|c1_g1_i1|m.4467	575	Epidermal growth factor-like domain.	158	194	66	IPR000742	Epidermal growth factor-like domain	GO:0005515			TR12144|c0_g1_i1|m.1107	131	WH2 domain profile.	19	41	7.692	IPR003124	WH2 domain	GO:0003779
TR13663|c0_g2_i1|m.1468	111		9	76	1e-11	IPR023299	P-type ATPase, cytoplasmic domain N	GO:0000166		TR104490|c0_g1_i1|m.108085	127	Toll - interleukin 1 - resistance	1	111	0.0062	IPR000157	Toll/interleukin-1 receptor homology (TIR) domain	GO:0005515|GO:0007165			TR12145|c0_g1_i1|m.1112	159	NAC domain	36	92	1.1e-23	IPR002715	Nascent polypeptide-associated complex NAC domain
TR13664|c0_g1_i1|m.1470	147		87	114	-					TR104491|c0_g1_i1|m.108086	158	Fibronectin type III domain	2	67	2.5e-09	IPR003961	Fibronectin type III	GO:0005515			TR12147|c0_g1_i1|m.1113	110		74	110	-
TR13664|c1_g1_i1|m.1471	124		3	30	-					TR10450|c0_g1_i1|m.4469	345		1	342	1.4e-88						TR1215|c0_g1_i1|m.1124	159	Low-density lipoprotein receptor domain class A	110	150	0.0085	IPR002172	Low-density lipoprotein (LDL) receptor class A repeat	GO:0005515
TR13684|c1_g1_i1|m.1481	321	Kelch motif	82	121	4e-17	IPR006652	Kelch repeat type 1	GO:0005515		TR10450|c1_g1_i1|m.4470	204	Chitin-binding type-2 domain profile.	1	49	6.48	IPR002557	Chitin binding domain	GO:0005576|GO:0006030|GO:0008061			TR12151|c0_g1_i1|m.1115	166	Zinc finger MYND-type profile.	99	133	10.246	IPR002893	Zinc finger, MYND-type
TR13688|c0_g1_i1|m.1485	127	Prokaryotic membrane lipoprotein lipid attachment site profile.	1	33	5					TR104507|c0_g1_i1|m.108090	112	RhoGAP domain	55	112	1.9e-07	IPR000198	Rho GTPase-activating protein domain	GO:0007165	Reactome: REACT_11044		TR12157|c0_g2_i1|m.1119	150	Universal stress protein family	7	149	1.9e-28	IPR006016	UspA	GO:0006950
TR13699|c0_g1_i1|m.1493	111	Guanylate kinase-like signature.	62	79	-	IPR020590	Guanylate kinase, conserved site		KEGG: 00230+2.7.4.8|MetaCyc: PWY-7221	TR104516|c0_g1_i1|m.108091	211		6	66	9.3e-10						TR12159|c0_g1_i1|m.1120	146	Zinc finger C2H2 type domain signature.	95	115	-	IPR007087	Zinc finger, C2H2	GO:0046872
TR137|c1_g1_i1|m.1538	101	Sterile alpha motif.	28	94	0.00066	IPR001660	Sterile alpha motif domain	GO:0005515		TR10453|c0_g1_i1|m.4474	426		21	90	0.00043	IPR003146	Proteinase inhibitor, carboxypeptidase propeptide	GO:0004180|GO:0006508			TR12163|c0_g1_i1|m.1126	184		139	179	0.00086	IPR013083	Zinc finger, RING/FYVE/PHD-type
TR13709|c0_g2_i1|m.1495	470		465	470	-					TR10453|c0_g2_i1|m.4475	426		21	90	0.00043	IPR003146	Proteinase inhibitor, carboxypeptidase propeptide	GO:0004180|GO:0006508			TR12163|c0_g2_i1|m.1128	185	Clathrin heavy-chain (CHCR) repeat profile.	1	63	11.277	IPR000547	Clathrin, heavy chain/VPS, 7-fold repeat	GO:0006886|GO:0016192
TR13711|c0_g1_i1|m.1499	164	Ubiquitin-conjugating enzyme	12	123	5.3e-21	IPR000608	Ubiquitin-conjugating enzyme E2			TR104549|c0_g1_i1|m.108095	110	RNA polymerase Rpb1, domain 1	12	108	1.6e-19	IPR007080	RNA polymerase Rpb1, domain 1	GO:0003677|GO:0003899|GO:0006351	KEGG: 00230+2.7.7.6|KEGG: 00240+2.7.7.6|Reactome: REACT_1788		TR12170|c0_g1_i1|m.1130	134	Legume-like lectin family	1	52	2.3e-15	IPR005052	Legume-like lectin	GO:0016020
TR13716|c0_g1_i1|m.1500	206		10	44	-					TR104617|c0_g1_i1|m.108104	115		60	81	-						TR12172|c0_g1_i1|m.1132	110	MatE	2	80	1.2e-11	IPR002528	Multi antimicrobial extrusion protein	GO:0006855|GO:0015238|GO:0015297|GO:0016020|GO:0055085	Reactome: REACT_15518|Reactome: REACT_20633
TR13719|c1_g1_i1|m.1502	99	HCO3- transporter superfamily signature	22	34	6.1e-08	IPR003020	Bicarbonate transporter, eukaryotic	GO:0005452|GO:0006820|GO:0016020	Reactome: REACT_15518	TR104632|c0_g1_i1|m.108106	138	Rap GTPase activating proteins domain profile.	83	138	23.075	IPR000331	Rap GTPase activating protein domain	GO:0005096|GO:0051056			TR12182|c0_g1_i1|m.1135	174		1	151	8.8e-63
TR13731|c0_g1_i1|m.1503	195	Tim17/Tim22/Tim23/Pmp24 family	72	189	4.8e-24	IPR003397	Mitochondrial inner membrane translocase subunit Tim17/Tim22/Tim23/peroxisomal protein PMP24			TR104647|c0_g1_i1|m.108110	237		208	236	1.3e-13	IPR013087	Zinc finger C2H2-type/integrase DNA-binding domain	GO:0003676			TR12183|c0_g1_i1|m.1136	311	3'5'-cyclic nucleotide phosphodiesterase	114	311	1.7e-78	IPR002073	3'5'-cyclic nucleotide phosphodiesterase, catalytic domain	GO:0004114|GO:0007165
TR13737|c0_g1_i1|m.1506	336		332	336	-					TR104653|c0_g1_i1|m.108113	100		18	96	3.88e-09	IPR011010	DNA breaking-rejoining enzyme, catalytic core	GO:0003677			TR12187|c0_g1_i1|m.1137	121		41	121	2.6e-37
TR13746|c0_g1_i1|m.1513	329	Flavin containing amine oxidoreductase	30	326	1.3e-77	IPR002937	Amine oxidase	GO:0016491|GO:0055114		TR10466|c0_g1_i1|m.4479	378	SAM-dependent methyltransferase PRMT-type domain profile.	29	332	84.103	IPR025799	Protein arginine N-methyltransferase	GO:0006479|GO:0008168			TR12190|c0_g1_i1|m.1138	284		27	283	6.8e-165
TR13750|c0_g1_i1|m.1515	137	Serine carboxypeptidase	4	136	2.1e-28	IPR001563	Peptidase S10, serine carboxypeptidase	GO:0004185|GO:0006508		TR104670|c0_g1_i1|m.108114	121	SDA1	7	111	4.8e-08	IPR007949	SDA1 domain				TR12190|c0_g2_i1|m.1139	284		1	283	1e-181
TR13760|c0_g1_i1|m.1517	135		83	110	-					TR104689|c0_g1_i1|m.108116	107		25	49	3.5e-05	IPR013087	Zinc finger C2H2-type/integrase DNA-binding domain	GO:0003676			TR12196|c0_g1_i1|m.1140	174		8	134	1.8e-07	IPR011990	Tetratricopeptide-like helical domain	GO:0005515
TR13767|c0_g1_i1|m.1520	141	Repeating coiled region of VPS13	6	101	1.6e-18					TR104690|c0_g1_i1|m.108117	172		45	161	4.42e-26	IPR008921	DNA polymerase III, clamp loader complex, gamma/delta/delta subunit, C-terminal	GO:0003677|GO:0006260	Reactome: REACT_152|Reactome: REACT_1538|Reactome: REACT_216|Reactome: REACT_22172|Reactome: REACT_383		TR12197|c0_g1_i1|m.1141	156		58	135	6e-15
TR13777|c0_g1_i1|m.1523	123	Ig-like domain profile.	1	84	11.624	IPR007110	Immunoglobulin-like domain	GO:0005515		TR104693|c0_g1_i1|m.108118	272		129	238	1.1e-14						TR12201|c0_g1_i1|m.1142	107		1	106	7.2e-74	IPR001972	Stomatin family	GO:0016020
TR13782|c0_g1_i1|m.1525	123	t-SNARE coiled-coil homology domain profile.	60	122	10.95	IPR000727	Target SNARE coiled-coil homology domain	GO:0005515		TR104700|c0_g1_i1|m.108121	143	Ubiquitin family	8	45	8.1e-06	IPR000626	Ubiquitin-like	GO:0005515			TR12201|c0_g2_i1|m.1143	110	Stomatin signature	103	110	4.2e-11	IPR001972	Stomatin family	GO:0016020
TR13785|c0_g1_i1|m.1528	216	Chondroitin N-acetylgalactosaminyltransferase	3	185	1.8e-46	IPR008428	Chondroitin N-acetylgalactosaminyltransferase	GO:0008376|GO:0032580		TR104710|c0_g1_i1|m.108125	154	Exonuclease V - a 5' deoxyribonuclease	2	100	4.2e-13	IPR019190	Exonuclease V	GO:0045145			TR12208|c0_g1_i1|m.1145	151	Leucine Rich Repeat	131	151	0.65	IPR001611	Leucine-rich repeat	GO:0005515
TR13788|c0_g1_i1|m.1530	124	Laminin N-terminal domain profile.	1	124	15.296	IPR008211	Laminin, N-terminal			TR10472|c0_g1_i1|m.4480	112		2	105	5.9e-20						TR12214|c0_g1_i1|m.1146	116	Universal stress protein family	8	115	3.6e-22	IPR006016	UspA	GO:0006950
TR13788|c1_g1_i1|m.1534	162		79	125	3.2e-06					TR10472|c0_g2_i1|m.4481	117		2	110	2.9e-19						TR12227|c0_g1_i1|m.1150	139		89	139	0.00045	IPR004088	K Homology domain, type 1	GO:0003723
TR138|c0_g1_i1|m.1577	133	Mitochondrial 28S ribosomal protein S32	40	130	2.9e-17	IPR019346	Ribosomal protein S32, mitochondrial			TR104727|c0_g1_i1|m.108127	157	Phosphatidylinositol 3- and 4-kinases family profile.	1	157	26.65	IPR000403	Phosphatidylinositol 3-/4-kinase, catalytic domain	GO:0016773			TR12227|c0_g2_i1|m.1152	146		96	146	0.0005	IPR004088	K Homology domain, type 1	GO:0003723
TR138|c0_g2_i1|m.1578	132	Mitochondrial 28S ribosomal protein S32	39	129	2.8e-17	IPR019346	Ribosomal protein S32, mitochondrial			TR104736|c0_g1_i1|m.108129	170		132	167	3.53e-09	IPR001199	Cytochrome b5-like heme/steroid binding domain				TR12228|c0_g2_i1|m.1154	118		18	118	2.9e-12
TR13812|c0_g1_i1|m.1539	186		15	146	2.67e-11					TR104743|c0_g1_i1|m.108134	277	MBT repeat profile.	156	258	26.463	IPR004092	Mbt repeat	GO:0005634|GO:0006355			TR12230|c0_g1_i1|m.1155	145		44	145	8.2e-37
TR13816|c0_g1_i1|m.1543	102		45	84	0.00038	IPR001878	Zinc finger, CCHC-type	GO:0003676|GO:0008270		TR10475|c0_g1_i1|m.4482	296	ABC transporter transmembrane region	93	293	8.6e-19	IPR011527	ABC transporter type 1, transmembrane domain	GO:0005524|GO:0006810|GO:0016021|GO:0042626|GO:0055085			TR1224|c1_g1_i1|m.1165	164		5	164	6.9e-35	IPR006994	Transcription factor 25
TR13824|c0_g1_i1|m.1545	218	Fos transforming protein signature	43	59	4.9e-24	IPR000837	AP-1 transcription factor	GO:0003677|GO:0003700|GO:0006357		TR104750|c0_g1_i1|m.108138	113		1	113	2.8e-55	IPR006329	AMP deaminase	GO:0003876|GO:0032264	KEGG: 00230+3.5.4.6|MetaCyc: PWY-6596|Reactome: REACT_1698|UniPathway: UPA00591		TR12240|c0_g1_i1|m.1158	196	Reverse transcriptase (RNA-dependent DNA polymerase)	1	73	1.9e-07	IPR000477	Reverse transcriptase domain
TR13824|c0_g2_i1|m.1547	225	Fos transforming protein signature	33	49	1.6e-23	IPR000837	AP-1 transcription factor	GO:0003677|GO:0003700|GO:0006357		TR10478|c0_g1_i1|m.4485	679		458	487	5.5e-06	IPR013087	Zinc finger C2H2-type/integrase DNA-binding domain	GO:0003676			TR12242|c0_g1_i1|m.1160	253		1	92	1.97e-26	IPR020103	Pseudouridine synthase, catalytic domain	GO:0001522|GO:0003723|GO:0009451|GO:0009982
TR13829|c0_g1_i1|m.1550	223	Ribosomal protein L6e	113	223	6.8e-41	IPR000915	60S ribosomal protein L6E	GO:0003735|GO:0005622|GO:0005840|GO:0006412		TR10481|c0_g1_i1|m.4486	427	Leucine rich repeat	397	410	3.1	IPR001611	Leucine-rich repeat	GO:0005515			TR12242|c0_g2_i1|m.1161	239	RNA pseudouridylate synthase	1	75	9.6e-10	IPR006145	Pseudouridine synthase, RsuA/RluB/C/D/E/F	GO:0001522|GO:0003723|GO:0009451|GO:0009982
TR13832|c0_g1_i1|m.1551	223		19	50	2.4e-10	IPR013087	Zinc finger C2H2-type/integrase DNA-binding domain	GO:0003676		TR104829|c0_g1_i1|m.108147	185	Ion transport protein	4	74	9.4e-15	IPR005821	Ion transport domain	GO:0005216|GO:0006811|GO:0016020|GO:0055085			TR12247|c0_g2_i1|m.1162	142		1	105	3.9e-22	IPR001873	Na+ channel, amiloride-sensitive	GO:0005272|GO:0006814|GO:0016020
TR13840|c0_g1_i1|m.1553	237	DDB1- and CUL4-associated factor 17	3	195	1e-53					TR104835|c0_g1_i1|m.108148	225		34	55	-						TR12248|c0_g1_i1|m.1163	261		24	108	-
TR13840|c0_g2_i1|m.1554	261	DDB1- and CUL4-associated factor 17	3	261	5.8e-77					TR104843|c0_g1_i1|m.108150	114		24	103	0.00053	IPR005135	Endonuclease/exonuclease/phosphatase				TR12257|c0_g1_i1|m.1168	123	CP2 transcription factor	52	104	9.3e-17	IPR007604	CP2 transcription factor
TR13845|c0_g1_i1|m.1555	159		3	117	3.99e-16	IPR016024	Armadillo-type fold	GO:0005488		TR104846|c0_g1_i1|m.108151	185		167	185	1.9e-37	IPR006539	P-type ATPase, subfamily IV	GO:0000287|GO:0004012|GO:0005524|GO:0015914|GO:0016021			TR12258|c0_g1_i1|m.1171	279	Talin, middle domain	2	106	5.1e-42	IPR015224	Talin, central	GO:0001726|GO:0005200|GO:0005925|GO:0007016
TR13846|c0_g1_i1|m.1556	100		2	87	3.52e-12	IPR007110	Immunoglobulin-like domain	GO:0005515		TR104876|c0_g1_i1|m.108164	178		38	177	1.2e-06	IPR017850	Alkaline-phosphatase-like, core domain	GO:0003824|GO:0008152			TR12262|c0_g1_i1|m.1177	137	PPM-type phosphatase domain profile.	1	137	11.977	IPR001932	PPM-type phosphatase domain	GO:0003824
TR13851|c0_g1_i1|m.1557	162		85	151	1.4e-11					TR104886|c0_g1_i1|m.108166	146	Histone deacetylase signature	30	43	1.9e-05	IPR003084	Histone deacetylase	GO:0004407|GO:0016575			TR12263|c0_g1_i1|m.1178	276		154	235	9.12e-07	IPR000601	PKD domain
TR1386|c0_g2_i1|m.1562	191	Glutaredoxin domain profile.	86	186	21.577	IPR002109	Glutaredoxin	GO:0009055|GO:0015035|GO:0045454		TR10490|c0_g1_i1|m.4489	153	EF-hand calcium-binding domain profile.	7	42	12.282	IPR002048	EF-hand domain	GO:0005509			TR12265|c0_g1_i1|m.1179	115	MARVEL domain profile.	1	91	8.711	IPR008253	Marvel domain	GO:0016020
TR13882|c0_g1_i1|m.1566	170	Phosphotyrosine interaction domain (PID) profile.	15	45	10.335	IPR006020	PTB/PI domain	GO:0005515		TR10491|c0_g2_i1|m.4495	274		1	273	2.9e-73						TR12270|c0_g1_i1|m.1180	135		35	135	3.3e-21
TR13882|c1_g1_i1|m.1567	115	Phosphotyrosine interaction domain (PTB/PID)	26	114	2.8e-16	IPR006020	PTB/PI domain	GO:0005515		TR10493|c0_g1_i1|m.4496	382		258	298	9.5e-07	IPR013087	Zinc finger C2H2-type/integrase DNA-binding domain	GO:0003676			TR12275|c1_g1_i1|m.1181	126		1	125	4e-71	IPR002043	Uracil-DNA glycosylase	GO:0004844|GO:0006281|GO:0006284
TR13897|c0_g1_i1|m.1573	115		1	79	7.33e-05	IPR012337	Ribonuclease H-like domain	GO:0003676		TR104933|c0_g1_i1|m.108171	124	GTP1/OBG GTP-binding protein family signature	69	84	1.3e-06	IPR006073	GTP binding domain	GO:0005525			TR12279|c0_g1_i1|m.1183	121		2	121	5.3e-45
TR13898|c0_g1_i1|m.1576	151	Utp14 protein	3	147	7e-61	IPR006709	Small-subunit processome, Utp14	GO:0006364|GO:0032040		TR10494|c0_g1_i1|m.4498	515	RhoGEF domain	145	320	2.7e-16	IPR000219	Dbl homology (DH) domain	GO:0005089|GO:0035023			TR12279|c0_g2_i1|m.1184	121		2	121	1.2e-44
TR139|c0_g1_i1|m.1637	127	Phosphoribosyl transferase domain	22	85	2.9e-07	IPR000836	Phosphoribosyltransferase domain	GO:0009116		TR10495|c0_g1_i1|m.4504	518		1	255	3.8e-153						TR12289|c1_g1_i1|m.1190	172		162	172	7.6e-28
TR13911|c0_g1_i1|m.1581	184		132	152	-					TR10495|c0_g2_i1|m.4508	155		1	155	3.6e-75						TR12295|c0_g2_i1|m.1192	184	apt: adenine phosphoribosyltransferase	15	181	1.6e-61	IPR005764	Adenine phosphoribosyl transferase	GO:0003999|GO:0005737|GO:0006168	KEGG: 00230+2.4.2.7|MetaCyc: PWY-6605|MetaCyc: PWY-6610|UniPathway: UPA00588
TR13915|c0_g1_i1|m.1586	116		10	113	1.7e-22	IPR002126	Cadherin	GO:0005509|GO:0007156|GO:0016020		TR104950|c0_g1_i1|m.108175	188	Ig-like domain profile.	50	139	12.949	IPR007110	Immunoglobulin-like domain	GO:0005515			TR12297|c0_g1_i1|m.1193	164	Aldo-keto reductase signature	146	163	2.2e-27	IPR020471	Aldo/keto reductase subgroup	GO:0016491|GO:0055114
TR13920|c0_g1_i1|m.1590	674	Acyl-CoA dehydrogenase, middle domain	402	503	8.3e-18	IPR006091	Acyl-CoA oxidase/dehydrogenase, central domain	GO:0003995|GO:0055114		TR10497|c0_g1_i1|m.4511	143	Ribosomal protein S12/S23	9	142	2e-42	IPR006032	Ribosomal protein S12/S23	GO:0003735|GO:0005622|GO:0005840|GO:0006412			TR12300|c0_g1_i1|m.1195	150	TPR repeat region circular profile.	48	148	14.246	IPR013026	Tetratricopeptide repeat-containing domain	GO:0005515
TR13920|c0_g2_i1|m.1596	175		17	172	2.25e-28	IPR011009	Protein kinase-like domain			TR104974|c0_g1_i1|m.108178	136		1	136	1.6e-35						TR12302|c0_g1_i1|m.1197	154		1	92	6.2e-18	IPR001564	Nucleoside diphosphate kinase	GO:0004550|GO:0005524|GO:0006165|GO:0006183|GO:0006228|GO:0006241	KEGG: 00230+2.7.4.6|KEGG: 00240+2.7.4.6|MetaCyc: PWY-6545|MetaCyc: PWY-7176|MetaCyc: PWY-7184|MetaCyc: PWY-7187|MetaCyc: PWY-7197|MetaCyc: PWY-7198|MetaCyc: PWY-7205|MetaCyc: PWY-7210|MetaCyc: PWY-7220|MetaCyc: PWY-7221|MetaCyc: PWY-7222|MetaCyc: PWY-7224|MetaCyc: PWY-7226|MetaCyc: PWY-7227
TR13933|c0_g1_i1|m.1599	151	EF-hand calcium-binding domain profile.	79	114	9.102	IPR002048	EF-hand domain	GO:0005509		TR10498|c0_g1_i1|m.4512	204		1	195	3.5e-93	IPR012678	Ribosomal protein L23/L15e core domain	GO:0003735|GO:0005622|GO:0005840|GO:0006412			TR12322|c0_g1_i1|m.1200	269	Calcium signal-modulating cyclophilin ligand	171	266	6.4e-08	IPR016719	Calcium signal-modulating cyclophilin ligand
TR13934|c0_g1_i1|m.1600	189	Sigma-54 interaction domain ATP-binding region A signature.	132	145	-	IPR025662	Sigma-54 interaction domain, ATP-binding site 1			TR105000|c0_g1_i1|m.108182	147		19	54	-						TR12323|c0_g1_i1|m.1201	139	SOCS box domain profile.	88	131	9.212	IPR001496	SOCS protein, C-terminal	GO:0035556	UniPathway: UPA00143
TR1394|c0_g1_i1|m.1605	390	WD40 repeats	327	369	61	IPR001680	WD40 repeat	GO:0005515		TR105010|c0_g1_i1|m.108185	197	Low-density lipoprotein receptor domain class A	129	163	2.5e-07	IPR002172	Low-density lipoprotein (LDL) receptor class A repeat	GO:0005515			TR12327|c0_g2_i1|m.1204	120	Leucine-rich repeat profile.	3	24	6.888	IPR001611	Leucine-rich repeat	GO:0005515
TR13941|c0_g1_i1|m.1601	679		560	594	-					TR10503|c0_g1_i1|m.4514	332	Zinc finger RING-type profile.	286	322	9.067	IPR001841	Zinc finger, RING-type	GO:0005515|GO:0008270			TR12345|c0_g1_i1|m.1207	115		27	114	4e-24	IPR029836	cAMP-dependent transcription factor ATF-2	GO:0003700|GO:0005634|GO:0006357
TR13943|c0_g1_i1|m.1604	102	ATP synthase A subunit signature	84	99	4.7e-12	IPR000568	ATPase, F0 complex, subunit A	GO:0015078|GO:0015986		TR10506|c0_g1_i1|m.4515	354	ABC transporters family signature.	220	234	-	IPR017871	ABC transporter, conserved site	GO:0005524|GO:0016887			TR12355|c0_g2_i1|m.1213	201		22	199	1.4e-57
TR1395|c0_g1_i1|m.1617	156	UDP-glucoronosyl and UDP-glucosyl transferase	2	150	6.8e-34	IPR002213	UDP-glucuronosyl/UDP-glucosyltransferase	GO:0008152|GO:0016758		TR105060|c0_g1_i1|m.108190	126		41	125	2.4e-26						TR12362|c0_g1_i1|m.1216	282		5	282	3.5e-111
TR13958|c0_g2_i1|m.1616	124		15	90	4.25e-10	IPR012337	Ribonuclease H-like domain	GO:0003676		TR105064|c0_g1_i1|m.108192	187		48	71	1.6e-11	IPR013087	Zinc finger C2H2-type/integrase DNA-binding domain	GO:0003676			TR12365|c0_g1_i1|m.1219	132		21	93	7.8e-18
TR13962|c0_g1_i1|m.1618	133	Growth-arrest specific micro-tubule binding	1	75	1.4e-27	IPR025593	Growth arrest-specific protein 8	GO:0031514|GO:0048870		TR105070|c0_g1_i1|m.108196	117		1	103	2.7e-24						TR12371|c0_g1_i1|m.1222	100		19	100	9.6e-25
TR13964|c0_g1_i1|m.1620	118	Cupin-like domain	23	118	5.6e-13					TR105097|c0_g1_i1|m.108198	115	Xeroderma pigmentosum group G/yeast RAD superfamily signature	34	48	4.8e-05	IPR006084	XPG/Rad2 endonuclease	GO:0004518|GO:0006281			TR12386|c0_g1_i1|m.1229	131	Acyltransferase	2	92	5.2e-05	IPR002123	Phospholipid/glycerol acyltransferase	GO:0008152|GO:0016746
TR13964|c1_g1_i1|m.1621	129		50	125	8e-06					TR10511|c0_g1_i1|m.4518	152		44	76	7.7e-09	IPR013087	Zinc finger C2H2-type/integrase DNA-binding domain	GO:0003676			TR12387|c0_g1_i1|m.1231	111		21	111	1.1e-07
TR13967|c1_g1_i1|m.1622	257		11	111	7.7e-29	IPR000008	C2 domain	GO:0005515		TR105116|c0_g1_i1|m.108200	116		20	61	4.4e-05	IPR013761	Sterile alpha motif/pointed domain				TR12388|c0_g1_i1|m.1233	111		3	111	3e-24
TR13978|c0_g1_i1|m.1624	112	PHD-finger	48	92	8.8e-08	IPR019787	Zinc finger, PHD-finger	GO:0005515		TR105125|c0_g1_i1|m.108202	177	DDE superfamily endonuclease	1	117	1.3e-26	IPR027806	Harbinger transposase-derived nuclease domain				TR1239|c0_g1_i1|m.1242	108		6	108	5.2e-60	IPR027109	SWR1-complex protein 4/DNA methyltransferase 1-associated protein 1	GO:0006281|GO:0006338|GO:0035267|GO:0043967|GO:0043968
TR13984|c0_g1_i1|m.1625	218	AMP-binding enzyme	61	200	2.2e-24	IPR000873	AMP-dependent synthetase/ligase	GO:0003824|GO:0008152		TR105130|c0_g1_i1|m.108203	151	DEAD/DEAH box helicase	36	149	1e-17	IPR011545	DEAD/DEAH box helicase domain	GO:0003676|GO:0005524			TR12391|c0_g1_i1|m.1234	168		18	127	1.96e-26	IPR008893	WGR domain
TR13988|c1_g1_i1|m.1627	141	PTN/MK heparin-binding protein family, C-terminal domain	28	74	3.3e-11	IPR020090	Pleiotrophin/Midkine, C-terminal domain	GO:0008083		TR105147|c0_g1_i1|m.108205	147	Ribosomal protein S27a	99	143	1.2e-19	IPR002906	Ribosomal protein S27a	GO:0003735|GO:0005840|GO:0006412			TR12396|c0_g2_i1|m.1237	156		20	156	5.3e-37
TR13988|c1_g1_i1|m.1628	140		136	140	-					TR105163|c0_g1_i1|m.108207	99		63	98	3.9e-13	IPR013087	Zinc finger C2H2-type/integrase DNA-binding domain	GO:0003676			TR12398|c0_g1_i1|m.1239	154	Gelsolin homology domain	23	118	1.4e-28	IPR007122	Villin/Gelsolin	GO:0003779
TR1399|c0_g1_i1|m.1636	170		1	170	2.8e-58	IPR011323	Mss4/translationally controlled tumour-associated TCTP			TR105178|c0_g1_i1|m.108209	197		7	137	4.3e-20						TR12399|c0_g1_i1|m.1241	132		1	132	9.1e-79
TR13991|c1_g1_i1|m.1633	110	Ig-like domain profile.	32	94	9.446	IPR007110	Immunoglobulin-like domain	GO:0005515		TR105182|c0_g1_i1|m.108210	165		1	163	2e-42	IPR016819	Ribonuclease P/MRP protein subunit Pop5	GO:0004526|GO:0005634|GO:0016070			TR124|c1_g1_i1|m.1303	120		1	120	9.4e-44	IPR000246	Peptidase T2, asparaginase 2	GO:0016787
TR140|c0_g2_i1|m.1686	201		1	35	3.3e-16	IPR000938	CAP Gly-rich domain			TR105188|c0_g1_i1|m.108211	135	PDZ domain profile.	1	41	10.074	IPR001478	PDZ domain	GO:0005515			TR12400|c0_g1_i1|m.1243	103		29	102	1.7e-07
TR14007|c0_g1_i1|m.1639	219	Helix-turn-helix of DDE superfamily endonuclease	72	119	3.4e-13	IPR027805	Transposase, Helix-turn-helix domain			TR105189|c0_g1_i1|m.108212	135		50	95	1.44e-08	IPR008946	Nuclear hormone receptor, ligand-binding	GO:0003700|GO:0003707	Reactome: REACT_71		TR12410|c0_g1_i1|m.1245	190	E-class P450 group I signature	91	115	4.8e-38	IPR002401	Cytochrome P450, E-class, group I	GO:0005506|GO:0016705|GO:0020037|GO:0055114
TR14007|c0_g2_i1|m.1642	132		84	109	0.00091	IPR009057	Homeodomain-like	GO:0003677		TR10520|c0_g1_i1|m.4519	148		12	136	5.2e-07	IPR015943	WD40/YVTN repeat-like-containing domain	GO:0005515			TR12410|c0_g2_i1|m.1248	99		7	96	2.1e-25	IPR001128	Cytochrome P450	GO:0005506|GO:0016705|GO:0020037|GO:0055114	Reactome: REACT_13433
TR14007|c0_g3_i1|m.1643	137		84	109	0.00097	IPR009057	Homeodomain-like	GO:0003677		TR10520|c0_g2_i1|m.4520	148		13	136	5.8e-07	IPR015943	WD40/YVTN repeat-like-containing domain	GO:0005515			TR12411|c0_g1_i1|m.1249	136		1	125	3e-40
TR14010|c0_g1_i1|m.1644	240		4	227	3.6e-22	IPR016040	NAD(P)-binding domain			TR105217|c0_g1_i1|m.108215	232	Trp-Asp (WD) repeats profile.	1	35	15.053	IPR001680	WD40 repeat	GO:0005515			TR12416|c0_g1_i1|m.1253	286		53	240	7.07e-09	IPR005135	Endonuclease/exonuclease/phosphatase
TR14010|c1_g1_i1|m.1647	170	Male sterility protein	23	114	2.4e-32	IPR026055	Fatty acyl-CoA reductase	GO:0080019		TR105220|c0_g1_i1|m.108217	131		2	126	1.3e-60						TR12416|c0_g1_i1|m.1254	149	Prokaryotic membrane lipoprotein lipid attachment site profile.	1	15	5
TR14016|c0_g1_i1|m.1649	207	HAD-SF-IA-v3: HAD hydrolase, family IA, variant 3	104	171	4e-12	IPR006439	HAD hydrolase, subfamily IA	GO:0008152|GO:0016787		TR105229|c0_g1_i1|m.108219	100	Death domain profile.	1	73	8.808	IPR000488	Death domain	GO:0005515|GO:0007165			TR12423|c0_g1_i1|m.1260	118		1	118	2.8e-54
TR14019|c1_g1_i1|m.1652	245	YT521-B-like domain	52	186	2e-46	IPR007275	YTH domain			TR10523|c0_g1_i1|m.4524	236	GRAM domain	103	169	2.8e-12	IPR004182	GRAM domain				TR12424|c0_g1_i1|m.1261	218		1	181	4e-85
TR14027|c0_g1_i1|m.1654	165	Domain of unknown function (DUF4793)	35	139	2.1e-09					TR10523|c0_g2_i1|m.4525	185	domain in glucosyltransferases, myotubularins and other putative membrane-associated proteins	52	119	5.6e-17	IPR004182	GRAM domain				TR12427|c0_g1_i1|m.1262	110		1	109	6.3e-21
TR14029|c0_g1_i1|m.1655	120		9	119	2.35e-13	IPR028565	Mu homology domain			TR10523|c0_g3_i1|m.4526	201		63	175	7.9e-53						TR12427|c0_g2_i1|m.1263	122		3	120	3.2e-20
TR14033|c0_g1_i1|m.1657	239	RGS domain profile.	1	105	27.337	IPR016137	RGS domain			TR105239|c0_g1_i1|m.108221	234		62	101	-						TR12428|c0_g1_i1|m.1264	100		33	91	8.83e-09
TR14043|c0_g1_i1|m.1662	105	Myosin motor domain profile.	1	105	38.168	IPR001609	Myosin head, motor domain	GO:0003774|GO:0005524|GO:0016459		TR105245|c0_g1_i1|m.108224	101		54	101	-						TR12432|c0_g1_i1|m.1265	180		135	156	-
TR14069|c0_g2_i1|m.1665	104		23	43	-					TR105248|c0_g1_i1|m.108226	129		1	129	4.3e-47						TR12439|c0_g1_i1|m.1267	176		9	112	4.87e-13	IPR016024	Armadillo-type fold	GO:0005488
TR14071|c0_g1_i1|m.1666	106	ML domain	3	104	5.5e-10	IPR003172	MD-2-related lipid-recognition domain			TR105268|c0_g1_i1|m.108231	104		40	61	-						TR12439|c0_g1_i2|m.1269	285		2	218	1.86e-33	IPR016024	Armadillo-type fold	GO:0005488
TR14073|c0_g1_i1|m.1667	147	50S ribosomal protein L14 [rplN].	26	147	17.797	IPR000218	Ribosomal protein L14b/L23e	GO:0003735|GO:0005840|GO:0006412		TR105276|c0_g1_i1|m.108233	114	E-class P450 group IV signature	1	17	7.4e-17	IPR002403	Cytochrome P450, E-class, group IV	GO:0004497|GO:0005506|GO:0016705|GO:0020037|GO:0055114	Reactome: REACT_13433		TR12442|c0_g1_i1|m.1275	167	ankyrin repeats	124	153	280	IPR002110	Ankyrin repeat	GO:0005515
TR14081|c0_g1_i1|m.1671	134		69	129	4.45e-05	IPR017853	Glycoside hydrolase superfamily			TR105294|c0_g1_i1|m.108236	128		5	128	3.8e-31						TR12452|c0_g1_i1|m.1280	113		21	113	7.9e-21
TR14081|c0_g2_i1|m.1672	134		69	129	4.45e-05	IPR017853	Glycoside hydrolase superfamily			TR10532|c0_g1_i1|m.4528	420	Acyltransferase	122	272	4.3e-21	IPR002123	Phospholipid/glycerol acyltransferase	GO:0008152|GO:0016746			TR1246|c0_g1_i1|m.1288	104	Low-density lipoprotein receptor domain class A	58	96	3.3e-06	IPR002172	Low-density lipoprotein (LDL) receptor class A repeat	GO:0005515
TR14086|c0_g1_i1|m.1673	173	Domain of unknown function (DUF3441)	68	163	2e-27	IPR021846	Domain of unknown function DUF3441			TR105329|c0_g1_i1|m.108244	110		1	108	3.4e-12	IPR005678	Mitochondrial inner membrane translocase complex, subunit Tim17	GO:0005744|GO:0006886|GO:0015450			TR12462|c0_g1_i1|m.1286	100		1	64	1.1e-13	IPR012337	Ribonuclease H-like domain	GO:0003676
TR14094|c0_g1_i1|m.1674	259	Inter-alpha-trypsin inhibitor heavy chain C-terminus	33	221	2.8e-35	IPR010600	Inter-alpha-trypsin inhibitor heavy chain, C-terminal	GO:0004867|GO:0030212		TR10533|c0_g1_i1|m.4532	152	NHR2 domain like	1	31	1e-07	IPR014896	NHR2-like				TR1247|c0_g1_i1|m.1298	155	ShKT domain profile.	62	100	9.249	IPR003582	ShKT domain
TR14097|c0_g2_i1|m.1681	188	Lysine methyltransferase	10	129	2.7e-17	IPR019410	Lysine methyltransferase			TR105336|c0_g1_i1|m.108245	155	F-box-like	26	69	1.9e-09	IPR001810	F-box domain	GO:0005515			TR12472|c0_g2_i1|m.1289	274	SPRY domain	2	91	7.5e-19	IPR003877	SPRY domain	GO:0005515
TR14099|c0_g1_i1|m.1682	171		100	120	-					TR105354|c0_g1_i1|m.108246	210		128	149	-						TR12472|c0_g2_i2|m.1290	270	Lissencephaly type-1-like homology motif	124	156	0.0069	IPR006594	LIS1 homology motif	GO:0005515
TR14099|c1_g1_i1|m.1683	178	Gar1/Naf1 RNA binding region	2	105	5.4e-35	IPR007504	H/ACA ribonucleoprotein complex, subunit Gar1/Naf1	GO:0001522|GO:0042254		TR105368|c0_g1_i1|m.108247	101	Regulator of G protein signaling domain	4	77	1e-18	IPR016137	RGS domain	GO:0038032			TR12473|c0_g1_i1|m.1291	101		21	99	8e-26
TR14103|c0_g2_i1|m.1687	123		2	109	3.02e-14	IPR010989	t-SNARE	GO:0016020|GO:0016192		TR105386|c0_g1_i1|m.108248	125		34	122	4.8e-07	IPR015943	WD40/YVTN repeat-like-containing domain	GO:0005515			TR12474|c0_g1_i1|m.1292	167		1	167	3e-102
TR14104|c0_g1_i1|m.1688	129	Cytosol aminopeptidase family, catalytic domain	6	90	2.5e-12	IPR000819	Peptidase M17, leucyl aminopeptidase, C-terminal	GO:0004177|GO:0005622|GO:0006508	KEGG: 00480+3.4.11.1|MetaCyc: PWY-5988|MetaCyc: PWY-6018	TR10539|c0_g2_i1|m.4535	367		39	116	6.41e-06	IPR011527	ABC transporter type 1, transmembrane domain	GO:0005524|GO:0006810|GO:0016021|GO:0042626|GO:0055085			TR12474|c0_g1_i2|m.1293	122		1	122	1.2e-67
TR14105|c0_g1_i1|m.1689	101		51	71	-					TR105402|c0_g1_i1|m.108253	108	'Cold-shock' DNA-binding domain	69	102	0.00018	IPR002059	Cold-shock protein, DNA-binding	GO:0003677|GO:0006355			TR12478|c0_g1_i1|m.1294	191	Protein present in Fab1, YOTB, Vac1, and EEA1	1	68	7.4e-08	IPR000306	FYVE zinc finger	GO:0046872
TR14108|c0_g1_i1|m.1690	377	Mab-21 protein	92	360	2e-28	IPR024810	Mab-21 domain			TR105426|c0_g1_i1|m.108255	198	Mitotic checkpoint protein	5	197	1.8e-20	IPR008672	Spindle assembly checkpoint component Mad1	GO:0007094			TR12478|c0_g2_i1|m.1296	179	Protein present in Fab1, YOTB, Vac1, and EEA1	1	68	7.4e-08	IPR000306	FYVE zinc finger	GO:0046872
TR14115|c0_g1_i1|m.1693	114	Rab-GTPase-TBC domain	5	91	5.3e-07	IPR000195	Rab-GTPase-TBC domain			TR105458|c0_g1_i1|m.108259	159	Peptidase family M41	6	159	2.1e-30	IPR000642	Peptidase M41	GO:0004222|GO:0005524|GO:0006508			TR12481|c0_g1_i1|m.1299	116	Calcium-binding EGF-like domain signature.	79	103	-	IPR018097	EGF-like calcium-binding, conserved site	GO:0005509
TR14124|c0_g1_i1|m.1695	212	Endoplasmic Reticulum Oxidoreductin 1 (ERO1)	58	211	5.7e-43	IPR007266	Endoplasmic reticulum oxidoreductin 1	GO:0003756|GO:0005783|GO:0016671|GO:0055114		TR105468|c0_g1_i1|m.108262	110	Cyclin, C-terminal domain	1	90	6.8e-20	IPR004367	Cyclin, C-terminal domain	GO:0005634			TR12485|c0_g1_i1|m.1300	113	Ribosomal protein L34	66	101	3.7e-09	IPR000271	Ribosomal protein L34	GO:0003735|GO:0005622|GO:0005840|GO:0006412
TR14136|c0_g1_i1|m.1696	113		5	112	2.78e-05					TR105480|c0_g1_i1|m.108266	110		2	18	0.00085	IPR013087	Zinc finger C2H2-type/integrase DNA-binding domain	GO:0003676			TR12498|c0_g1_i1|m.1302	168	Ubiquitin carboxyl-terminal hydrolase	25	167	3.5e-33	IPR001394	Peptidase C19, ubiquitin carboxyl-terminal hydrolase	GO:0006511|GO:0036459
TR14140|c1_g1_i1|m.1702	141	Myosin-like coiled-coil protein	2	50	7.5e-12	IPR026183	Taxilin family	GO:0019905		TR105488|c0_g1_i1|m.108267	101		51	90	1.8e-14	IPR002172	Low-density lipoprotein (LDL) receptor class A repeat	GO:0005515			TR125|c0_g1_i1|m.1363	272		7	272	1.6e-106	IPR026791	Dedicator of cytokinesis	GO:0005085|GO:0007264
TR14143|c0_g1_i1|m.1704	115	Protein kinase domain profile.	1	115	25.785	IPR000719	Protein kinase domain	GO:0004672|GO:0005524|GO:0006468		TR105506|c0_g1_i1|m.108268	117	Der1-like family	10	111	4.3e-21	IPR007599	Derlin				TR125|c0_g2_i1|m.1364	331		2	331	1.7e-138	IPR026791	Dedicator of cytokinesis	GO:0005085|GO:0007264
TR14149|c0_g1_i1|m.1707	324	Trp-Asp (WD) repeats profile.	1	31	10.508	IPR001680	WD40 repeat	GO:0005515		TR105517|c0_g1_i1|m.108269	164	Cytidylyltransferase	2	101	7.5e-10	IPR004821	Cytidyltransferase-like domain	GO:0003824|GO:0009058			TR1250|c0_g1_i1|m.1308	217	ATPase family associated with various cellular activities (AAA)	1	102	3.6e-25	IPR003959	ATPase, AAA-type, core	GO:0005524
TR14149|c0_g1_i2|m.1709	142	WD40 repeats	44	84	1.8e-07	IPR001680	WD40 repeat	GO:0005515		TR105518|c0_g1_i1|m.108270	147		42	77	-						TR12506|c0_g2_i1|m.1305	133	Ras family	43	132	1.9e-14	IPR001806	Small GTPase superfamily	GO:0005525|GO:0007264
TR14155|c0_g1_i1|m.1712	209		14	53	0.00024	IPR001878	Zinc finger, CCHC-type	GO:0003676|GO:0008270		TR105524|c0_g1_i1|m.108271	110	Transmembrane Fragile-X-F protein	9	109	1.5e-08	IPR019396	Transmembrane Fragile-X-F-associated protein				TR12508|c0_g1_i1|m.1306	250		30	247	7.68e-17	IPR016024	Armadillo-type fold	GO:0005488
TR14155|c0_g1_i2|m.1714	233		41	77	0.00062	IPR001878	Zinc finger, CCHC-type	GO:0003676|GO:0008270		TR105533|c0_g1_i1|m.108272	297		91	119	-						TR12508|c0_g2_i1|m.1307	152		26	151	5.38e-12	IPR016024	Armadillo-type fold	GO:0005488
TR14161|c0_g1_i1|m.1719	175		1	137	4.8e-52	IPR011993	Pleckstrin-homology domain (PH domain)/Phosphotyrosine-binding domain (PTB)			TR105547|c0_g1_i1|m.108275	143	RNA polymerase Rpb1, domain 2	1	130	6.4e-50	IPR000722	RNA polymerase, alpha subunit	GO:0003677|GO:0003899|GO:0006351	KEGG: 00230+2.7.7.6|KEGG: 00240+2.7.7.6|Reactome: REACT_1788		TR1251|c0_g1_i1|m.1313	144		92	133	1.5e-36
TR14161|c0_g1_i2|m.1720	175		1	137	4.8e-52	IPR011993	Pleckstrin-homology domain (PH domain)/Phosphotyrosine-binding domain (PTB)			TR105550|c0_g1_i1|m.108276	115		5	82	2e-05	IPR011990	Tetratricopeptide-like helical domain	GO:0005515			TR12517|c0_g1_i1|m.1312	160		19	160	1.5e-53	IPR001612	Caveolin	GO:0070836
TR14182|c0_g1_i1|m.1724	260		188	240	1.5e-10	IPR009057	Homeodomain-like	GO:0003677		TR105559|c0_g1_i1|m.108277	220	DEAD/DEAH box helicase	31	176	3.5e-08	IPR011545	DEAD/DEAH box helicase domain	GO:0003676|GO:0005524			TR12525|c0_g1_i1|m.1315	129	Trp-Asp (WD) repeats circular profile.	83	124	11.471	IPR017986	WD40-repeat-containing domain	GO:0005515
TR14182|c1_g2_i1|m.1726	178		91	170	-					TR105567|c0_g1_i1|m.108280	231	SET domain profile.	93	209	19.117	IPR001214	SET domain	GO:0005515			TR12526|c0_g1_i1|m.1316	106	TAP42-like family	9	105	1.2e-19	IPR007304	TAP42-like protein	GO:0009966
TR14186|c0_g1_i1|m.1728	139		21	125	4e-16	IPR009072	Histone-fold	GO:0046982		TR105568|c0_g1_i1|m.108282	166	Ankyrin repeat profile.	41	73	8.683	IPR002110	Ankyrin repeat	GO:0005515			TR12526|c0_g2_i1|m.1317	112		5	111	1.1e-16	IPR007304	TAP42-like protein	GO:0009966
TR14186|c0_g1_i2|m.1729	144		3	95	1.48e-23	IPR009072	Histone-fold	GO:0046982		TR105569|c0_g1_i1|m.108283	275	Peptidase family C50	106	275	7.1e-41	IPR005314	Peptidase C50, separase	GO:0005634|GO:0006508|GO:0008233			TR12528|c0_g1_i1|m.1318	171		33	169	2.56e-27	IPR000008	C2 domain	GO:0005515
TR14189|c0_g1_i1|m.1730	130	CCDC144C protein coiled-coil region	15	128	1.9e-22					TR105588|c0_g1_i1|m.108286	222		5	23	2e-08	IPR013087	Zinc finger C2H2-type/integrase DNA-binding domain	GO:0003676			TR12530|c0_g1_i1|m.1319	168		65	101	5e-06	IPR029063	S-adenosyl-L-methionine-dependent methyltransferase
TR14190|c0_g1_i1|m.1731	298	Ribosomal L18p/L5e family	27	173	3.6e-44	IPR005484	Ribosomal protein L18/L5	GO:0003735|GO:0005622|GO:0005840|GO:0006412		TR10559|c0_g1_i1|m.4540	414	Double zinc ribbon	63	104	6.3e-07	IPR025874	Double zinc ribbon				TR12531|c0_g1_i1|m.1321	191		4	191	7.4e-15	IPR029876	Rho-associated protein kinase 1	GO:0004674|GO:0007266|GO:0017049|GO:0051492|GO:0051493|GO:2000114
TR14194|c0_g2_i1|m.1734	132	Protein prenyltransferases alpha subunit repeat profile.	30	64	16.878	IPR002088	Protein prenyltransferase, alpha subunit	GO:0008318|GO:0018342		TR105615|c0_g1_i1|m.108291	199		15	188	9.3e-25						TR12531|c0_g1_i2|m.1322	203		21	201	2.6e-13	IPR029875	Rho-associated protein kinase LET-502	GO:0004674
TR14212|c0_g1_i1|m.1737	161	Acyl-ACP thioesterase	9	152	4.5e-07	IPR002864	Acyl-ACP thioesterase	GO:0006633|GO:0016790		TR105640|c0_g1_i1|m.108292	120		15	118	2.39e-06	IPR016024	Armadillo-type fold	GO:0005488			TR12538|c0_g1_i1|m.1323	155		8	59	-
TR14214|c0_g1_i1|m.1741	101	RNA helicase	9	91	1.3e-12	IPR000605	Helicase, superfamily 3, single-stranded DNA/RNA virus	GO:0003723|GO:0003724		TR105644|c0_g1_i1|m.108294	113		44	99	1.8e-18	IPR014715	Fibrinogen, alpha/beta/gamma chain, C-terminal globular, subdomain 2				TR12538|c0_g3_i1|m.1328	148		18	52	-
TR14220|c0_g1_i1|m.1742	100	Cytochrome c oxidase subunit I signature	94	100	7.7e-12	IPR000883	Cytochrome c oxidase subunit I	GO:0004129|GO:0005506|GO:0009055|GO:0009060|GO:0016021|GO:0020037|GO:0055114	KEGG: 00190+1.9.3.1|MetaCyc: PWY-3781|MetaCyc: PWY-4521|MetaCyc: PWY-6692|MetaCyc: PWY-7279|UniPathway: UPA00705	TR105654|c0_g1_i1|m.108295	164	Calcium-binding EGF domain	88	127	7.1e-10	IPR001881	EGF-like calcium-binding domain	GO:0005509			TR1254|c0_g1_i1|m.1338	331		297	327	1.6e-07	IPR015794	Pyruvate kinase, alpha/beta	GO:0000287|GO:0004743|GO:0006096|GO:0030955	KEGG: 00010+2.7.1.40|KEGG: 00230+2.7.1.40|KEGG: 00620+2.7.1.40|MetaCyc: PWY-1042|MetaCyc: PWY-2221|MetaCyc: PWY-5484|MetaCyc: PWY-5723|MetaCyc: PWY-6142|MetaCyc: PWY-6886|MetaCyc: PWY-6901|MetaCyc: PWY-7003|MetaCyc: PWY-7218|MetaCyc: PWY-7383|Reactome: REACT_474|UniPathway: UPA00109
TR14245|c0_g1_i1|m.1751	209	Nup93/Nic96	1	194	1e-52	IPR007231	Nucleoporin interacting component Nup93/Nic96	GO:0005643|GO:0006810		TR105657|c0_g1_i1|m.108297	140		2	131	2.8e-15	IPR015943	WD40/YVTN repeat-like-containing domain	GO:0005515			TR1254|c0_g2_i1|m.1340	331		297	327	1.6e-07	IPR015794	Pyruvate kinase, alpha/beta	GO:0000287|GO:0004743|GO:0006096|GO:0030955	KEGG: 00010+2.7.1.40|KEGG: 00230+2.7.1.40|KEGG: 00620+2.7.1.40|MetaCyc: PWY-1042|MetaCyc: PWY-2221|MetaCyc: PWY-5484|MetaCyc: PWY-5723|MetaCyc: PWY-6142|MetaCyc: PWY-6886|MetaCyc: PWY-6901|MetaCyc: PWY-7003|MetaCyc: PWY-7218|MetaCyc: PWY-7383|Reactome: REACT_474|UniPathway: UPA00109
TR14252|c0_g1_i1|m.1753	123		1	91	2.6e-11	IPR011990	Tetratricopeptide-like helical domain	GO:0005515		TR105658|c0_g1_i1|m.108298	186		2	174	2.7e-45						TR12542|c0_g1_i1|m.1329	202	CUB domain profile.	141	202	11.442	IPR000859	CUB domain
TR14258|c0_g1_i1|m.1757	138	Sedlin, N-terminal conserved region	7	134	1.5e-31	IPR006722	Trafficking protein particle complex subunit 2	GO:0005622|GO:0006888		TR105664|c0_g1_i1|m.108299	114	Protein kinase domain profile.	1	114	19.142	IPR000719	Protein kinase domain	GO:0004672|GO:0005524|GO:0006468			TR12546|c0_g1_i1|m.1331	243	short chain dehydrogenase	126	241	4.9e-16	IPR002198	Short-chain dehydrogenase/reductase SDR	GO:0008152|GO:0016491
TR14278|c0_g1_i1|m.1759	209	Protein of unknown function (DUF1241)	7	157	1.6e-58	IPR009652	Protein of unknown function DUF1241			TR105671|c0_g1_i1|m.108302	142		72	139	2.09e-05	IPR011051	RmlC-like cupin domain				TR12546|c0_g1_i2|m.1333	195	short chain dehydrogenase	78	193	2.7e-16	IPR002198	Short-chain dehydrogenase/reductase SDR	GO:0008152|GO:0016491
TR14293|c0_g1_i1|m.1763	173		2	69	5.2e-15	IPR012337	Ribonuclease H-like domain	GO:0003676		TR105676|c0_g1_i1|m.108304	176	Retrotransposon gag protein	59	144	4.5e-09	IPR005162	Retrotransposon gag domain				TR1255|c0_g1_i1|m.1343	122		1	111	2.7e-30
TR14311|c0_g1_i1|m.1768	294	SRP54-type proteins GTP-binding domain signature.	60	73	-	IPR000897	Signal recognition particle, SRP54 subunit, GTPase domain	GO:0005525|GO:0006614	Reactome: REACT_15380	TR105678|c0_g1_i1|m.108305	125		20	46	8.2e-05	IPR013087	Zinc finger C2H2-type/integrase DNA-binding domain	GO:0003676			TR12553|c0_g1_i1|m.1342	205		1	197	1.4e-50	IPR001944	Glycoside hydrolase, family 35	GO:0004553|GO:0005975	KEGG: 00052+3.2.1.23|KEGG: 00511+3.2.1.23|KEGG: 00531+3.2.1.23|KEGG: 00600+3.2.1.23|KEGG: 00604+3.2.1.23|MetaCyc: PWY-6807
TR14323|c0_g1_i1|m.1773	111		65	100	4.84e-11	IPR000473	Ribosomal protein L36	GO:0003735|GO:0005622|GO:0005840|GO:0006412		TR105697|c0_g1_i1|m.108311	107	Nitrate and nitrite sensing	50	95	3.3e-05	IPR013587	Nitrate/nitrite sensing protein				TR12568|c0_g1_i1|m.1344	295		75	103	-
TR14325|c0_g1_i1|m.1774	158	Iron-binding zinc finger CDGSH type	124	147	1.6e-08	IPR018967	Iron sulphur-containing domain, CDGSH-type	GO:0043231|GO:0051537		TR10570|c0_g1_i1|m.4542	374		27	343	2.4e-93	IPR016653	tRNA (guanine(9)-N(1))-methyltransferase TRM10	GO:0008168			TR12571|c0_g1_i1|m.1347	155	NADH(P)-binding	55	130	3.6e-05
TR14340|c0_g1_i1|m.1777	141		26	130	2.5e-06					TR105714|c0_g1_i1|m.108313	282		3	281	1.7e-54						TR12574|c0_g1_i1|m.1348	327	Coenzyme A transferases signature 1.	60	75	-	IPR004163	Coenzyme A transferase binding site	GO:0008152|GO:0008410
TR14366|c0_g1_i1|m.1784	161		52	85	4.5e-05	IPR008250	P-type ATPase, A domain	GO:0000166|GO:0046872		TR105717|c0_g1_i1|m.108314	117		16	47	-						TR12576|c0_g1_i1|m.1350	110	SPRY domain	13	88	2.2e-06	IPR003877	SPRY domain	GO:0005515
TR14376|c0_g1_i1|m.1787	120		50	109	4.39e-06					TR10577|c0_g1_i1|m.4545	473		1	37	4.3e-09	IPR001752	Kinesin motor domain	GO:0003777|GO:0005524|GO:0007018|GO:0008017			TR12582|c0_g1_i1|m.1352	116		2	116	4.3e-18	IPR022284	Glycerol-3-phosphate O-acyltransferase/Dihydroxyacetone phosphate acyltransferase	GO:0008374|GO:0044255	KEGG: 00561+2.3.1.15|KEGG: 00564+2.3.1.15|MetaCyc: PWY-5667|MetaCyc: PWY-6453|MetaCyc: PWY-7411|MetaCyc: PWY-7587|UniPathway: UPA00557
TR14377|c0_g1_i1|m.1789	162		38	161	1.6e-10					TR105771|c0_g1_i1|m.108320	107		8	67	3e-05	IPR011989	Armadillo-like helical				TR12585|c0_g1_i1|m.1353	157		84	112	-
TR14379|c0_g1_i1|m.1790	139	Microtubule-associated protein Bicaudal-D	18	136	3.1e-22	IPR018477	Bicaudal-D protein, microtubule-associated	GO:0005794|GO:0006810		TR10578|c0_g1_i1|m.4548	406	SNF2 family N-terminal domain	261	397	1.5e-19	IPR000330	SNF2-related	GO:0005524			TR12589|c0_g1_i1|m.1356	262	Myosin head (motor domain)	3	254	7.8e-103	IPR001609	Myosin head, motor domain	GO:0003774|GO:0005524|GO:0016459
TR14386|c0_g1_i1|m.1793	212		5	211	7.68e-34	IPR016024	Armadillo-type fold	GO:0005488		TR10579|c0_g1_i1|m.4550	705	Protein kinase domain	196	458	2.4e-68	IPR000719	Protein kinase domain	GO:0004672|GO:0005524|GO:0006468			TR1259|c0_g1_i1|m.1362	109		2	108	8.4e-31	IPR001895	Ras guanine-nucleotide exchange factors catalytic domain	GO:0005085|GO:0007264
TR14395|c0_g1_i1|m.1794	110	zinc finger	42	65	1.6	IPR015880	Zinc finger, C2H2-like			TR105828|c0_g1_i1|m.108325	120		26	120	1.5e-48	IPR012346	p53/RUNT-type transcription factor, DNA-binding domain	GO:0003677|GO:0003700|GO:0005634|GO:0006355			TR12594|c0_g1_i1|m.1359	101	Cyclophilin peptidyl-prolyl cis-trans isomerase signature	31	46	6.1e-19	IPR002130	Cyclophilin-type peptidyl-prolyl cis-trans isomerase domain	GO:0000413|GO:0003755|GO:0006457
TR14410|c0_g1_i1|m.1799	101		1	82	1.2e-23	IPR015421	Pyridoxal phosphate-dependent transferase, major region, subdomain 1	GO:0003824		TR105840|c0_g1_i1|m.108327	143	Cadherin repeats.	27	109	2.7e-21	IPR002126	Cadherin	GO:0005509|GO:0007156|GO:0016020			TR12595|c0_g2_i1|m.1360	118	Fz domain	45	113	1.2e-09	IPR020067	Frizzled domain	GO:0005515
TR14426|c0_g1_i1|m.1803	118	Suppressor of Fused Gli/Ci N terminal binding domain	4	109	6.1e-15	IPR024314	Suppressor of fused C-terminal	GO:0005515		TR105846|c0_g1_i1|m.108328	161	Mob1/phocein family	38	161	5.9e-38	IPR005301	MOB kinase activator family				TR12595|c0_g3_i1|m.1361	110	Frizzled	36	110	0.0078	IPR020067	Frizzled domain	GO:0005515
TR14437|c0_g1_i1|m.1804	234	SecY translocase	2	216	8.9e-42	IPR002208	SecY/SEC61-alpha family	GO:0015031|GO:0016020	Reactome: REACT_15380	TR105855|c0_g1_i1|m.108329	101		5	94	7.5e-32	IPR024861	Donson				TR1260|c0_g1_i1|m.1369	224	Histidine phosphatase superfamily (branch 2)	6	140	9e-25	IPR000560	Histidine phosphatase superfamily, clade-2	GO:0003993
TR14455|c0_g1_i1|m.1806	304	Sodium / potassium ATPase beta chain	16	299	1.5e-73	IPR000402	Sodium/potassium-transporting ATPase subunit beta	GO:0005890|GO:0006813|GO:0006814		TR105865|c0_g1_i1|m.108330	105		10	72	6.4e-06						TR12607|c0_g1_i1|m.1366	240	ankyrin repeats	96	125	0.00071	IPR002110	Ankyrin repeat	GO:0005515
TR14462|c0_g1_i1|m.1809	142	Transcriptional repressor TCF25	4	40	6.3e-07	IPR006994	Transcription factor 25			TR105873|c0_g1_i1|m.108332	177		139	176	3.9e-08						TR12607|c0_g2_i1|m.1367	248	ankyrin repeats	137	167	790	IPR002110	Ankyrin repeat	GO:0005515
TR14471|c0_g1_i1|m.1814	197		5	128	2.62e-09	IPR016064	NAD kinase/diacylglycerol kinase-like domain			TR10588|c0_g1_i1|m.4555	338		182	246	6.58e-10	IPR009057	Homeodomain-like	GO:0003677			TR12607|c0_g3_i1|m.1368	248	Ankyrin repeat profile.	68	100	16.883	IPR002110	Ankyrin repeat	GO:0005515
TR1449|c0_g1_i1|m.1831	371		4	361	1e-96	IPR029058	Alpha/Beta hydrolase fold			TR105886|c0_g1_i1|m.108333	221	Ran (Ras-related nuclear proteins) /TC4 subfamily of small GTPases	15	221	3.7e-130	IPR002041	Ran GTPase	GO:0003924|GO:0005525|GO:0006886|GO:0006913|GO:0007165			TR12611|c0_g1_i1|m.1370	183	Reverse transcriptase (RT) catalytic domain profile.	1	66	8.589	IPR000477	Reverse transcriptase domain
TR14496|c0_g1_i1|m.1822	150	FERM domain profile.	1	150	34.507	IPR000299	FERM domain	GO:0005856		TR105893|c0_g1_i1|m.108334	120		2	119	7e-32	IPR030104	Actin-binding protein IPP	GO:0003779			TR12611|c0_g3_i1|m.1371	154		4	154	3.41e-41
TR14497|c0_g1_i1|m.1823	260	Protein-tyrosine phosphatase	178	259	2.3e-26	IPR000242	PTP type protein phosphatase	GO:0004725|GO:0006470		TR105896|c0_g1_i1|m.108335	147	DHHC palmitoyltransferase	54	141	9.9e-28	IPR001594	Zinc finger, DHHC-type, palmitoyltransferase	GO:0008270			TR12615|c0_g1_i1|m.1372	130		1	130	2.7e-62
TR14497|c1_g1_i1|m.1828	172	PTP type protein phosphatase family profile.	1	158	28.916	IPR000242	PTP type protein phosphatase	GO:0004725|GO:0006470		TR105943|c0_g1_i1|m.108341	108	Orthopoxvirus protein of unknown function (DUF830)	1	102	5.2e-08	IPR024453	Protein of unknown function DUF830				TR12618|c0_g1_i1|m.1374	112		2	103	3.5e-14	IPR000157	Toll/interleukin-1 receptor homology (TIR) domain	GO:0005515|GO:0007165
TR14498|c0_g1_i1|m.1829	424		253	271	1.3e-12	IPR013087	Zinc finger C2H2-type/integrase DNA-binding domain	GO:0003676		TR10595|c0_g1_i1|m.4559	242	BETA-DEFENSIN ANTIBIOTIC PRECURSOR ANTIMICROBIAL DEFENSIN BETA SIGNAL DEFENSIN BD-32 DEFB-32	56	218	4e-05						TR12623|c0_g1_i1|m.1376	169	LDL-receptor class A (LDLRA) domain profile.	49	87	10.675	IPR002172	Low-density lipoprotein (LDL) receptor class A repeat	GO:0005515
TR14507|c0_g1_i1|m.1836	288	Lysine methyltransferase	106	265	4.1e-37	IPR019410	Lysine methyltransferase			TR105959|c0_g1_i1|m.108345	131		95	129	0.00015						TR12624|c0_g1_i1|m.1378	99	EF-hand calcium-binding domain profile.	46	81	8.293	IPR002048	EF-hand domain	GO:0005509
TR14513|c0_g1_i1|m.1837	121	Na+ dependent nucleoside transporter C-terminus	1	118	1.9e-30	IPR011657	Concentrative nucleoside transporter C-terminal domain		Reactome: REACT_15518|Reactome: REACT_1698	TR105960|c0_g1_i1|m.108346	152		97	123	2e-17	IPR013087	Zinc finger C2H2-type/integrase DNA-binding domain	GO:0003676			TR12633|c0_g1_i1|m.1380	251	PARP catalytic domain profile.	1	251	24.936	IPR012317	Poly(ADP-ribose) polymerase, catalytic domain	GO:0003950
TR14518|c0_g1_i1|m.1838	150	Sodium:neurotransmitter symporter family profile.	1	150	35.006	IPR000175	Sodium:neurotransmitter symporter	GO:0005328|GO:0006836|GO:0016021		TR105973|c0_g1_i1|m.108348	135		97	132	-						TR12633|c0_g2_i1|m.1382	251	PARP catalytic domain profile.	9	251	26.787	IPR012317	Poly(ADP-ribose) polymerase, catalytic domain	GO:0003950
TR14518|c1_g1_i1|m.1839	110	Sodium:neurotransmitter symporter family	1	110	1.1e-29	IPR000175	Sodium:neurotransmitter symporter	GO:0005328|GO:0006836|GO:0016021		TR105982|c0_g1_i1|m.108351	103		55	76	-						TR12634|c0_g1_i1|m.1384	145		3	143	9.9e-44
TR14523|c0_g1_i1|m.1840	203	GHMP kinases C terminal	101	172	2e-11	IPR013750	GHMP kinase, C-terminal domain			TR105999|c0_g1_i1|m.108355	196	Ion transport protein	95	174	9.3e-06	IPR005821	Ion transport domain	GO:0005216|GO:0006811|GO:0016020|GO:0055085			TR12640|c0_g2_i1|m.1385	174		104	125	-
TR14534|c0_g1_i1|m.1843	116		7	60	4.45e-08	IPR017986	WD40-repeat-containing domain	GO:0005515		TR106017|c0_g1_i1|m.108357	125		2	100	3.3e-07	IPR011990	Tetratricopeptide-like helical domain	GO:0005515			TR12649|c0_g1_i1|m.1386	189		2	189	8.4e-73	IPR000760	Inositol monophosphatase	GO:0046854
TR14542|c0_g1_i1|m.1850	206	Methyltransferase domain	47	101	4.5e-12	IPR025714	Methyltransferase domain			TR106029|c0_g1_i1|m.108359	137		19	40	-						TR12655|c0_g1_i1|m.1388	99		1	99	2.6e-42	IPR011603	2-oxoglutarate dehydrogenase E1 component	GO:0004591|GO:0006099|GO:0030976|GO:0055114	KEGG: 00020+1.2.4.2|KEGG: 00310+1.2.4.2|KEGG: 00380+1.2.4.2|MetaCyc: PWY-5084
TR14543|c0_g1_i1|m.1851	138	Acyltransferase C-terminus	26	73	4.6e-15					TR10603|c0_g1_i1|m.4561	110	50S ribosomal protein L12 [rpl12].	7	110	14.094	IPR027534	Ribosomal protein L12 family	GO:0003735|GO:0005622|GO:0005840|GO:0006414			TR12659|c0_g1_i1|m.1392	157		8	157	5.4e-28
TR14555|c0_g1_i1|m.1857	205	Rab escort (choroideraemia) protein signature	151	170	8.3e-08	IPR001738	Rab protein geranylgeranyltransferase component A	GO:0005968|GO:0006886|GO:0018344		TR106040|c0_g1_i1|m.108361	125		1	125	1.7e-66	IPR024855	UNC79	GO:0005515			TR12659|c0_g1_i3|m.1393	108		10	108	7e-29
TR14555|c0_g1_i1|m.1858	114		4	83	2.6e-25					TR106065|c0_g1_i1|m.108364	279		185	210	8.6e-06	IPR013087	Zinc finger C2H2-type/integrase DNA-binding domain	GO:0003676			TR1266|c0_g1_i1|m.1398	379		12	234	1.18e-64	IPR013792	RNA 3'-terminal phosphate cyclase/enolpyruvate transferase, alpha/beta	GO:0003824
TR14558|c1_g1_i1|m.1859	323	Sodium/chloride neurotransmitter symporter signature	157	183	6e-41	IPR000175	Sodium:neurotransmitter symporter	GO:0005328|GO:0006836|GO:0016021		TR106074|c0_g1_i1|m.108365	156	Phosphate transporter family	26	155	1.5e-47	IPR001204	Phosphate transporter	GO:0005315|GO:0006817|GO:0016020	Reactome: REACT_15518		TR12669|c0_g2_i1|m.1397	188	BPI/LBP/CETP N-terminal domain	1	188	3.1e-09	IPR017942	Lipid-binding serum glycoprotein, N-terminal	GO:0008289
TR14564|c1_g1_i1|m.1869	153		3	26	-					TR106080|c0_g1_i1|m.108369	172		50	171	2e-27						TR12673|c0_g1_i1|m.1400	293		26	290	1.1e-65	IPR014646	Replication factor A protein 2	GO:0003677|GO:0005634|GO:0006260|GO:0006281|GO:0006310	Reactome: REACT_152|Reactome: REACT_383
TR14597|c0_g1_i1|m.1877	130	EF-hand calcium-binding domain profile.	67	102	7.484	IPR002048	EF-hand domain	GO:0005509		TR106099|c0_g1_i1|m.108373	405	Surface antigen	99	403	2.8e-29	IPR000184	Bacterial surface antigen (D15)	GO:0019867			TR12675|c0_g1_i1|m.1401	122		38	104	-
TR1460|c0_g1_i1|m.1883	115	Transposase IS4	30	114	5.4e-10	IPR029526	PiggyBac transposable element-derived protein			TR106099|c0_g2_i1|m.108375	405	Surface antigen	99	403	2.8e-29	IPR000184	Bacterial surface antigen (D15)	GO:0019867			TR12681|c0_g1_i1|m.1403	153		26	96	-
TR14622|c0_g1_i1|m.1890	161		27	155	8.09e-17	IPR013830	SGNH hydrolase-type esterase domain			TR106106|c0_g1_i1|m.108377	185		42	63	-						TR12681|c0_g1_i2|m.1405	127		99	127	-
TR14640|c0_g1_i1|m.1892	105	ABC transporter	2	31	9.7e-09	IPR003439	ABC transporter-like	GO:0005524|GO:0016887		TR106133|c0_g1_i1|m.108379	170		153	170	2.3e-66						TR12684|c0_g1_i1|m.1406	435		3	426	5.76e-61	IPR016024	Armadillo-type fold	GO:0005488
TR14662|c1_g1_i1|m.1895	255		197	248	3.65e-14	IPR009060	UBA-like	GO:0005515		TR106169|c0_g1_i1|m.108383	112		1	101	1.8e-57	IPR001991	Sodium:dicarboxylate symporter	GO:0006835|GO:0016020|GO:0017153	Reactome: REACT_15518|Reactome: REACT_19419		TR12687|c0_g1_i1|m.1408	146	Carbamoyl-phosphate synthase L chain, N-terminal domain	48	146	4e-22	IPR005481	Carbamoyl-phosphate synthase, large subunit, N-terminal	GO:0003824|GO:0008152
TR14664|c0_g1_i1|m.1897	140	Sodium:solute symporter family	56	136	2.4e-06	IPR001734	Sodium/solute symporter	GO:0005215|GO:0006810|GO:0016020|GO:0055085		TR10617|c0_g2_i1|m.4564	349		109	130	-						TR12687|c0_g2_i1|m.1410	214	Carbamoyl-phosphate synthase L chain, N-terminal domain	116	214	1.1e-21	IPR005481	Carbamoyl-phosphate synthase, large subunit, N-terminal	GO:0003824|GO:0008152
TR14664|c0_g2_i1|m.1899	138	Sodium:solute symporter family profile.	16	138	15.898	IPR001734	Sodium/solute symporter	GO:0005215|GO:0006810|GO:0016020|GO:0055085		TR106189|c0_g1_i1|m.108388	127	Myosin tail	1	127	1.7e-35	IPR002928	Myosin tail	GO:0003774|GO:0016459			TR12696|c0_g1_i1|m.1414	207		47	68	-
TR14680|c0_g2_i1|m.1902	114	2Fe-2S iron-sulfur cluster binding domain	47	94	9.8e-08	IPR001041	2Fe-2S ferredoxin-type iron-sulfur binding domain	GO:0009055|GO:0051536		TR10619|c0_g2_i1|m.4567	562	Ankyrin repeat profile.	183	215	10.9	IPR002110	Ankyrin repeat	GO:0005515			TR12698|c0_g1_i1|m.1415	108	Alpha-2-macroglobulin RAP, N-terminal domain	5	106	3.1e-27	IPR009066	Alpha-2-macroglobulin receptor-associated protein, domain 1
TR14684|c0_g2_i1|m.1904	128	K homology RNA-binding domain	49	119	1e-17	IPR004087	K Homology domain	GO:0003676		TR106194|c0_g1_i1|m.108389	125		11	71	2.5e-10	IPR012677	Nucleotide-binding alpha-beta plait domain	GO:0000166			TR12699|c0_g1_i1|m.1416	123		6	123	3.8e-22
TR14699|c0_g1_i1|m.1909	158	ribP_PPkin: ribose-phosphate diphosphokinase	3	154	9.4e-53	IPR005946	Ribose-phosphate diphosphokinase	GO:0000287|GO:0004749|GO:0009165	KEGG: 00030+2.7.6.1|KEGG: 00230+2.7.6.1|UniPathway: UPA00087	TR106195|c0_g1_i1|m.108390	137		2	137	7e-21						TR12699|c0_g2_i1|m.1420	199		3	199	1.4e-36
TR1471|c0_g1_i1|m.1918	414	Tudor domain	81	138	3.4e-12	IPR002999	Tudor domain			TR10621|c0_g1_i1|m.4568	159		115	137	1.8e-14	IPR013087	Zinc finger C2H2-type/integrase DNA-binding domain	GO:0003676			TR1271|c0_g1_i1|m.1433	111		5	111	1.3e-47	IPR027132	Structural maintenance of chromosomes protein 6	GO:0000724|GO:0006281|GO:0030915
TR14713|c0_g1_i1|m.1915	226		60	97	3.3e-07	IPR013087	Zinc finger C2H2-type/integrase DNA-binding domain	GO:0003676		TR10622|c0_g1_i1|m.4569	219		1	219	2.5e-91						TR12719|c0_g1_i1|m.1426	200	Furin-like repeats	132	183	6.5e-07	IPR006212	Furin-like repeat
TR14716|c0_g1_i1|m.1917	102		41	98	0.00052	IPR013762	Integrase-like, catalytic domain	GO:0003677|GO:0006310|GO:0015074		TR106224|c0_g1_i1|m.108394	190	Ankyrin repeat profile.	13	45	9.698	IPR002110	Ankyrin repeat	GO:0005515			TR12719|c0_g2_i1|m.1428	259	Furin-like repeats	191	242	6.5e-07	IPR006212	Furin-like repeat
TR14727|c0_g1_i1|m.1919	110		4	79	1.3e-05	IPR009030	Insulin-like growth factor binding protein, N-terminal			TR106230|c0_g1_i1|m.108396	161		1	160	5.8e-77	IPR005956	4-hydroxyphenylpyruvate dioxygenase	GO:0003868|GO:0009072|GO:0016701|GO:0055114			TR12736|c0_g1_i1|m.1441	425	Ubiquitin-like protease family profile.	350	425	14.419	IPR003653	Peptidase C48, SUMO/Sentrin/Ubl1	GO:0006508|GO:0008234
TR14739|c0_g1_i1|m.1920	110		35	107	5.2e-08					TR106234|c0_g1_i1|m.108397	114		89	113	5.6e-05	IPR013087	Zinc finger C2H2-type/integrase DNA-binding domain	GO:0003676			TR12750|c0_g1_i1|m.1444	110	LIM domain	37	93	5.1e-15	IPR001781	Zinc finger, LIM-type	GO:0008270
TR14745|c0_g1_i1|m.1922	103	Zinc finger, C4 type (two domains)	7	36	4.7e-06	IPR001628	Zinc finger, nuclear hormone receptor-type	GO:0003700|GO:0005634|GO:0006355|GO:0008270|GO:0043565	Reactome: REACT_71	TR10627|c0_g1_i1|m.4571	119		89	119	5.3e-06	IPR007010	Poly(A) polymerase, RNA-binding domain	GO:0003723|GO:0004652|GO:0005634|GO:0043631			TR12758|c0_g1_i1|m.1447	106	Ig-like domain profile.	28	106	13.82	IPR007110	Immunoglobulin-like domain	GO:0005515
TR14761|c0_g1_i1|m.1924	129		46	127	2.03e-09	IPR016164	FAD-linked oxidase-like, C-terminal	GO:0003824|GO:0050660		TR10628|c0_g1_i1|m.4572	556	Myosin motor domain profile.	1	34	16.234	IPR001609	Myosin head, motor domain	GO:0003774|GO:0005524|GO:0016459			TR1276|c0_g1_i1|m.1456	159		116	156	-
TR14767|c0_g1_i1|m.1925	469	Guanylate-kinase-associated protein (GKAP) protein	203	351	5.5e-28	IPR005026	SAPAP family	GO:0023052		TR10628|c1_g1_i1|m.4574	214	Myosin. Large ATPases.	1	214	1.3e-14	IPR001609	Myosin head, motor domain	GO:0003774|GO:0005524|GO:0016459			TR12760|c0_g2_i1|m.1449	130		68	122	5.9e-06	IPR013320	Concanavalin A-like lectin/glucanase domain
TR1481|c0_g1_i1|m.1935	111		2	109	4.34e-23	IPR012340	Nucleic acid-binding, OB-fold			TR10629|c0_g1_i1|m.4576	208	PAN/Apple domain profile.	51	127	8.509	IPR003609	PAN/Apple domain				TR12764|c0_g1_i1|m.1450	358		27	353	1.6e-110
TR14813|c0_g1_i1|m.1934	130	Ribosomal L40e family	80	129	2.5e-31	IPR001975	Ribosomal protein L40e	GO:0003735|GO:0005840|GO:0006412		TR106307|c0_g1_i1|m.108404	177	Broad-Complex, Tramtrack and Bric a brac	1	81	0.00068	IPR000210	BTB/POZ-like	GO:0005515			TR12764|c0_g2_i1|m.1451	354		27	349	4.6e-112
TR14825|c0_g1_i1|m.1938	173	Uracil phosphoribosyltransferase	41	172	7.3e-38					TR106322|c0_g1_i1|m.108406	124		14	108	3e-07	IPR013783	Immunoglobulin-like fold				TR12768|c0_g2_i1|m.1453	131	Alpha-L-fucosidase	1	131	1.2e-10	IPR000933	Glycoside hydrolase, family 29	GO:0004560|GO:0005975	KEGG: 00511+3.2.1.51
TR14842|c0_g1_i1|m.1942	206	Protein of unknown function (DUF410)	1	177	1.2e-53	IPR007317	Uncharacterised protein family UPF0363			TR106325|c0_g1_i1|m.108408	216		5	99	2.6e-12	IPR000859	CUB domain				TR12786|c0_g1_i2|m.1462	226		9	97	9.7e-20	IPR012677	Nucleotide-binding alpha-beta plait domain	GO:0000166
TR14845|c0_g1_i1|m.1943	314	Protein kinase C conserved region 2 (CalB)	150	260	1.9e-08	IPR000008	C2 domain	GO:0005515		TR106329|c0_g1_i1|m.108410	109		2	19	1.2e-10	IPR013087	Zinc finger C2H2-type/integrase DNA-binding domain	GO:0003676			TR12787|c0_g1_i1|m.1464	137	Chondroitin proteoglycan 4	43	125	2e-09	IPR029153	Chondroitin proteoglycan 4
TR14900|c0_g1_i1|m.1955	115	Outer mitochondrial membrane transport complex protein	16	68	7.2e-06	IPR019564	Mitochondrial outer membrane transport complex Sam37/metaxin, N-terminal domain	GO:0005741|GO:0006626		TR106338|c0_g1_i1|m.108411	125	Dual oxidase maturation factor	3	60	1.6e-06	IPR018469	Dual oxidase maturation factor	GO:0005789|GO:0015031|GO:0016021			TR12789|c0_g1_i1|m.1465	241		4	239	7.3e-95
TR14912|c0_g2_i1|m.1956	278		1	278	1.7e-100	IPR001308	Electron transfer flavoprotein, alpha subunit	GO:0009055|GO:0050660		TR106340|c0_g1_i1|m.108412	132	Nine Cysteines Domain of family 3 GPCR	20	69	1.1e-15	IPR011500	GPCR, family 3, nine cysteines domain	GO:0004930|GO:0007186	Reactome: REACT_14797		TR12790|c0_g2_i1|m.1466	149	SOCS box	100	141	8.5e-05	IPR001496	SOCS protein, C-terminal	GO:0035556	UniPathway: UPA00143
TR14916|c0_g1_i1|m.1960	103	Fibrinogen beta and gamma chains, C-terminal globular domain	41	103	1.6e-20	IPR002181	Fibrinogen, alpha/beta/gamma chain, C-terminal globular domain			TR106355|c0_g1_i1|m.108414	110		3	108	4.45e-10	IPR016035	Acyl transferase/acyl hydrolase/lysophospholipase	GO:0008152			TR12798|c0_g2_i1|m.1471	196		1	196	6.9e-116	IPR026791	Dedicator of cytokinesis	GO:0005085|GO:0007264
TR14916|c1_g1_i1|m.1962	152	Fibrinogen C-terminal domain signature.	91	103	-	IPR020837	Fibrinogen, conserved site			TR106362|c0_g1_i1|m.108416	110		3	110	2.2e-36						TR12798|c0_g2_i2|m.1472	185		1	185	7.3e-122	IPR026791	Dedicator of cytokinesis	GO:0005085|GO:0007264
TR14920|c0_g1_i1|m.1963	193	Ankyrin repeat profile.	1	33	10.766	IPR002110	Ankyrin repeat	GO:0005515		TR106363|c0_g1_i1|m.108417	109		1	104	2e-13						TR128|c0_g1_i1|m.1541	137	Pannexin family profile.	1	137	8.717	IPR000990	Innexin	GO:0005921
TR14941|c0_g1_i1|m.1968	271	Ribosomal S3Ae family	23	228	2.9e-104	IPR001593	Ribosomal protein S3Ae	GO:0003735|GO:0005622|GO:0005840|GO:0006412		TR106408|c0_g1_i1|m.108422	176		53	88	0.00054						TR12801|c0_g1_i1|m.1475	145		1	145	1.6e-81	IPR027094	Mitofusin family	GO:0003924
TR1495|c0_g1_i1|m.1969	181	Programmed cell death protein 2, C-terminal putative domain	12	174	4.2e-47	IPR007320	Programmed cell death protein 2, C-terminal	GO:0005737		TR106422|c0_g1_i1|m.108423	140	Sodium:neurotransmitter symporter family	1	140	7.7e-41	IPR000175	Sodium:neurotransmitter symporter	GO:0005328|GO:0006836|GO:0016021			TR12807|c0_g2_i1|m.1477	174		76	104	-
TR1497|c0_g1_i1|m.1976	174		3	74	4.1e-07	IPR012337	Ribonuclease H-like domain	GO:0003676		TR106424|c0_g1_i1|m.108424	101		12	98	1e-31						TR12817|c0_g1_i1|m.1481	206		4	45	2.4e-49
TR14972|c0_g1_i3|m.1973	100	CAS/CSE protein, C-terminus	1	68	6.9e-14	IPR005043	CAS/CSE, C-terminal	GO:0005515		TR106440|c0_g1_i1|m.108425	107	helicase superfamily c-terminal domain	1	75	1.2e-13	IPR001650	Helicase, C-terminal				TR12817|c0_g1_i2|m.1483	220		4	45	6.3e-50
TR14974|c0_g1_i1|m.1974	179	AMP-binding enzyme	27	144	8.6e-21	IPR000873	AMP-dependent synthetase/ligase	GO:0003824|GO:0008152		TR10645|c0_g1_i1|m.4582	174		10	174	2.2e-109	IPR001519	Ferritin	GO:0006826|GO:0006879|GO:0008199			TR12820|c0_g1_i1|m.1485	117		9	117	5.1e-13
TR14999|c0_g1_i1|m.1981	140	RIBOSOMAL L32 RIBONUCLEOPROTEIN 60S L32E 50S L32 STRAIN CHROMOSOME DIRECT	10	130	1e-51	IPR001515	Ribosomal protein L32e	GO:0003735|GO:0005622|GO:0005840|GO:0006412		TR10645|c1_g1_i1|m.4585	292	TASK K+ channel signature	53	69	2.2e-13	IPR003092	Two pore domain potassium channel, TASK family	GO:0005267|GO:0016020|GO:0071805			TR12820|c0_g1_i1|m.1486	117	MOSC domain profile.	66	117	8.899	IPR005302	Molybdenum cofactor sulfurase, C-terminal	GO:0003824|GO:0030151|GO:0030170
TR14999|c0_g2_i1|m.1982	144	RIBOSOMAL L32 RIBONUCLEOPROTEIN 60S L32E 50S L32 STRAIN CHROMOSOME DIRECT	14	134	4e-55	IPR001515	Ribosomal protein L32e	GO:0003735|GO:0005622|GO:0005840|GO:0006412		TR106457|c0_g1_i1|m.108429	264	Telomere length regulation protein	200	262	4.9e-12	IPR019337	Telomere length regulation protein, conserved domain				TR12820|c0_g2_i1|m.1489	278		2	278	3.3e-42
TR15003|c0_g1_i1|m.1984	203	PIG-X / PBN1	1	194	5.9e-36	IPR013233	Glycosylphosphatidylinositol-mannosyltransferase I, PIG-X/PBN1	GO:0005789|GO:0006506	UniPathway: UPA00196	TR106479|c0_g1_i1|m.108432	171	AAA-protein family signature.	16	35	-	IPR003960	ATPase, AAA-type, conserved site	GO:0005524			TR12820|c0_g2_i1|m.1490	230	MOSC domain profile.	179	230	8.899	IPR005302	Molybdenum cofactor sulfurase, C-terminal	GO:0003824|GO:0030151|GO:0030170
TR15025|c0_g1_i1|m.1986	126	von Willebrand factor type A domain	43	120	1e-12	IPR002035	von Willebrand factor, type A			TR106498|c0_g1_i1|m.108435	105		58	105	1.92e-05	IPR009030	Insulin-like growth factor binding protein, N-terminal				TR1283|c0_g1_i1|m.1494	102	Ig-like domain profile.	5	97	12.876	IPR007110	Immunoglobulin-like domain	GO:0005515
TR15026|c0_g1_i1|m.1989	109		20	104	0.00022					TR106545|c0_g1_i1|m.108440	111	Spectrin repeat	15	95	1.9e-06	IPR002017	Spectrin repeat	GO:0005515			TR12832|c0_g2_i1|m.1492	148	Glutathione S-transferase, N-terminal domain	51	122	2.8e-10	IPR004045	Glutathione S-transferase, N-terminal	GO:0005515
TR15039|c0_g1_i1|m.1996	254	Endoplasmic reticulum protein ERp29, C-terminal domain	150	244	8.2e-21	IPR011679	Endoplasmic reticulum, protein ERp29, C-terminal	GO:0005783		TR10657|c0_g1_i1|m.4588	149	Zinc finger RING-type profile.	17	63	10.645	IPR001841	Zinc finger, RING-type	GO:0005515|GO:0008270			TR12849|c1_g1_i1|m.1500	269	Tudor domain	4	95	8.7e-19	IPR002999	Tudor domain
TR15042|c0_g1_i1|m.2000	139	Magnesium transporter NIPA	4	109	4.6e-20	IPR008521	Magnesium transporter NIPA	GO:0015095|GO:0015693|GO:0016021		TR10658|c0_g1_i1|m.4589	237		1	180	2.4e-31	IPR009729	Galactose-3-O-sulfotransferase	GO:0001733|GO:0005794|GO:0009058|GO:0016021			TR12850|c0_g1_i1|m.1501	132	C-type lectin domain profile.	1	62	17.908	IPR001304	C-type lectin
TR15042|c0_g2_i1|m.2001	135	Magnesium transporter NIPA	4	109	4.4e-20	IPR008521	Magnesium transporter NIPA	GO:0015095|GO:0015693|GO:0016021		TR106590|c0_g1_i1|m.108452	155		14	35	-						TR12850|c0_g2_i1|m.1502	132	C-type lectin domain signature.	39	61	-	IPR018378	C-type lectin, conserved site
TR15075|c0_g1_i1|m.2008	155		24	155	8.2e-06	IPR015943	WD40/YVTN repeat-like-containing domain	GO:0005515		TR106599|c0_g1_i1|m.108454	230	Elongation factor Tu domain 2	36	118	5e-10	IPR004161	Translation elongation factor EFTu/EF1A, domain 2	GO:0005525			TR12851|c0_g1_i2|m.1505	475	Domain present in PSD-95, Dlg, and ZO-1/2.	155	229	2.6e-19	IPR001478	PDZ domain	GO:0005515
TR15081|c0_g1_i1|m.2010	160	Ribosomal protein L14	48	121	4.7e-27	IPR002784	Ribosomal protein L14	GO:0003735|GO:0005622|GO:0005840|GO:0006412		TR1066|c2_g1_i1|m.436	138	Worm globin signature	122	137	1.2e-05	IPR013316	Globin, annelid-type	GO:0005506|GO:0015671|GO:0019825|GO:0020037			TR12852|c0_g2_i1|m.1510	246		9	85	1.15e-06
TR15145|c0_g1_i1|m.2023	241	Glutamine amidotransferase class-I	1	138	1.7e-23	IPR017926	Glutamine amidotransferase		Reactome: REACT_1698	TR106612|c0_g1_i1|m.108466	123		58	122	3.81e-08	IPR010998	Integrase, Lambda-type, N-terminal				TR12852|c0_g3_i1|m.1514	140	Actin	117	140	2.9e-05	IPR004000	Actin family
TR15148|c0_g1_i1|m.2025	230	pdi_dom: protein disulfide-isomerase domain	65	165	9.5e-37	IPR005788	Disulphide isomerase	GO:0016853		TR106638|c0_g1_i1|m.108470	99	Dynamin central region	42	94	2.1e-11	IPR000375	Dynamin central domain	GO:0005525			TR12854|c0_g1_i1|m.1515	127	Fumble	26	126	3e-07	IPR004567	Type II pantothenate kinase	GO:0004594|GO:0005524|GO:0015937	KEGG: 00770+2.7.1.33|MetaCyc: PWY-3961|Reactome: REACT_11193|UniPathway: UPA00241
TR15177|c0_g1_i1|m.2030	288	WD domain, G-beta repeat	205	244	3.1e-06	IPR001680	WD40 repeat	GO:0005515		TR10664|c0_g1_i1|m.4595	110	Proline rich extensin signature	46	58	7.3e-09						TR12861|c0_g1_i1|m.1517	326	Myosin heavy chain signature	37	56	2.3e-35	IPR001609	Myosin head, motor domain	GO:0003774|GO:0005524|GO:0016459
TR15178|c0_g1_i1|m.2031	146		58	143	1.6e-08	IPR012337	Ribonuclease H-like domain	GO:0003676		TR106670|c0_g1_i1|m.108474	109		57	90	3e-06	IPR013087	Zinc finger C2H2-type/integrase DNA-binding domain	GO:0003676			TR12865|c0_g1_i1|m.1518	194		31	187	2.8e-45	IPR024939	Calcium-activated potassium channel Slo	GO:0060072
TR15187|c0_g1_i1|m.2032	125		9	125	3.67e-26	IPR001128	Cytochrome P450	GO:0005506|GO:0016705|GO:0020037|GO:0055114	Reactome: REACT_13433	TR10670|c0_g1_i1|m.4598	287	Matrixin	137	276	3e-42	IPR001818	Peptidase M10, metallopeptidase	GO:0004222|GO:0006508|GO:0008270|GO:0031012			TR12867|c0_g1_i1|m.1520	138		2	70	-
TR15187|c0_g2_i1|m.2033	125		9	125	1.7e-26	IPR001128	Cytochrome P450	GO:0005506|GO:0016705|GO:0020037|GO:0055114	Reactome: REACT_13433	TR10670|c0_g2_i1|m.4599	287	Matrixin	137	276	3e-42	IPR001818	Peptidase M10, metallopeptidase	GO:0004222|GO:0006508|GO:0008270|GO:0031012			TR12868|c0_g1_i1|m.1521	162	PWI domain	8	74	4.7e-07	IPR002483	PWI domain	GO:0006397
TR15194|c0_g1_i1|m.2034	142		2	135	5.3e-44	IPR016135	Ubiquitin-conjugating enzyme/RWD-like			TR10673|c0_g1_i1|m.4600	395		51	91	3.5e-05	IPR000315	Zinc finger, B-box	GO:0005622|GO:0008270			TR12873|c0_g1_i1|m.1522	184	EF-hand calcium-binding domain profile.	99	134	11.138	IPR002048	EF-hand domain	GO:0005509
TR15199|c0_g1_i1|m.2035	166		4	146	1.57e-13					TR106731|c0_g1_i1|m.108477	173	ankyrin repeats	114	143	0.03	IPR002110	Ankyrin repeat	GO:0005515			TR12874|c0_g1_i1|m.1524	274	Ig-like domain profile.	32	106	9.428	IPR007110	Immunoglobulin-like domain	GO:0005515
TR1521|c0_g1_i1|m.2039	201		118	141	7.2e-12	IPR013087	Zinc finger C2H2-type/integrase DNA-binding domain	GO:0003676		TR10676|c0_g1_i1|m.4603	440		298	317	4.6e-08	IPR013087	Zinc finger C2H2-type/integrase DNA-binding domain	GO:0003676			TR12877|c0_g1_i1|m.1525	126	Ankyrin repeats (many copies)	98	125	7.6e-07
TR15227|c0_g1_i1|m.2042	272	Chitin binding domain	33	232	2.3e-31	IPR004302	Chitin-binding, domain 3	GO:0019028		TR106775|c0_g1_i1|m.108484	116	Ribosomal protein S6	1	35	8.7e-07	IPR000529	Ribosomal protein S6	GO:0003735|GO:0005840|GO:0006412|GO:0019843			TR12877|c0_g2_i1|m.1526	177	ankyrin repeats	71	108	720	IPR002110	Ankyrin repeat	GO:0005515
TR15249|c0_g1_i1|m.2045	214		39	199	5.7e-10	IPR015943	WD40/YVTN repeat-like-containing domain	GO:0005515		TR10679|c0_g1_i1|m.4605	514	APC 15 residue motif	77	89	0.00046	IPR009240	Adenomatous polyposis coli protein, 15 residue repeat	GO:0008013|GO:0016055			TR12877|c0_g2_i2|m.1528	170	ankyrin repeats	71	108	720	IPR002110	Ankyrin repeat	GO:0005515
TR15249|c1_g1_i1|m.2047	100		3	99	2.4e-28	IPR015943	WD40/YVTN repeat-like-containing domain	GO:0005515		TR10679|c0_g2_i1|m.4606	429	APC 15 residue motif	98	109	0.0005	IPR009240	Adenomatous polyposis coli protein, 15 residue repeat	GO:0008013|GO:0016055			TR12883|c0_g1_i1|m.1531	127	Flavin-binding monooxygenase-like	8	116	6.7e-16	IPR020946	Flavin monooxygenase-like	GO:0004499|GO:0050660|GO:0050661|GO:0055114
TR15261|c0_g1_i1|m.2049	132	Calcium-binding EGF-like domain signature.	26	50	-	IPR018097	EGF-like calcium-binding, conserved site	GO:0005509		TR106805|c0_g1_i1|m.108491	106		35	100	7.3e-12						TR12883|c0_g2_i1|m.1532	126	Flavin-binding monooxygenase-like	8	115	7.1e-16	IPR020946	Flavin monooxygenase-like	GO:0004499|GO:0050660|GO:0050661|GO:0055114
TR15264|c0_g1_i1|m.2051	166	Sulphur transport	7	166	4.5e-14	IPR007272	Sulphur transport domain			TR10683|c0_g1_i1|m.4609	130	Adenylate kinase signature	28	44	5.2e-14	IPR000850	Adenylate kinase/UMP-CMP kinase	GO:0005524|GO:0006139|GO:0019205	KEGG: 00230+2.7.4.3|MetaCyc: PWY-7219|UniPathway: UPA00588		TR12888|c0_g1_i1|m.1533	140		1	111	1.1e-46
TR15279|c0_g1_i1|m.2056	258	Caspase family histidine active site.	83	97	-	IPR016129	Peptidase C14, ICE, catalytic subunit p20, active site	GO:0004197|GO:0006508		TR106875|c0_g1_i1|m.108504	112	Prolyl oligopeptidase family	42	112	1e-13	IPR001375	Peptidase S9, prolyl oligopeptidase, catalytic domain	GO:0006508|GO:0008236			TR12888|c0_g1_i2|m.1534	146		21	117	5.5e-40
TR15285|c0_g1_i1|m.2061	140		49	78	9.7e-08	IPR013087	Zinc finger C2H2-type/integrase DNA-binding domain	GO:0003676		TR10689|c0_g2_i1|m.4617	247	Thrombospondin type-1 (TSP1) repeat profile.	162	210	8.227	IPR000884	Thrombospondin, type 1 repeat				TR12897|c0_g1_i1|m.1537	335		124	173	-
TR15286|c0_g1_i1|m.2062	135		34	63	-					TR106890|c0_g1_i1|m.108506	147		2	147	4.4e-12						TR12899|c0_g1_i1|m.1540	159		57	155	1.05e-20	IPR008958	Transglutaminase, C-terminal	GO:0003810|GO:0018149
TR15297|c1_g1_i1|m.2067	105		5	93	3.1e-37	IPR015422	Pyridoxal phosphate-dependent transferase, major region, subdomain 2	GO:0003824		TR106906|c0_g1_i1|m.108510	148		1	148	2.1e-58	IPR027108	Pre-mRNA-processing factor 6/Prp1/STA1	GO:0000398			TR129|c0_g1_i1|m.1604	147	NAD dependent epimerase/dehydratase family	1	81	1.6e-13	IPR001509	NAD-dependent epimerase/dehydratase, N-terminal domain	GO:0003824|GO:0050662
TR153|c0_g1_i1|m.2092	320	Beta-Casp domain	245	320	0.0096	IPR022712	Beta-Casp domain			TR106910|c0_g1_i1|m.108511	130	choice_anch_B: choice-of-anchor B domain	1	129	2e-34	IPR027589	Choice-of-anchor B domain				TR12901|c0_g1_i1|m.1543	152		38	74	0.00068	IPR013087	Zinc finger C2H2-type/integrase DNA-binding domain	GO:0003676
TR15336|c0_g1_i1|m.2074	104		23	87	1.94e-09	IPR011010	DNA breaking-rejoining enzyme, catalytic core	GO:0003677		TR106914|c0_g1_i1|m.108513	117	Amino acid permease	8	102	9.1e-09	IPR004841	Amino acid permease/ SLC12A domain	GO:0006810|GO:0016020|GO:0055085			TR12904|c0_g1_i1|m.1544	171	Leucine rich repeat	121	165	1.5e-06	IPR001611	Leucine-rich repeat	GO:0005515
TR15349|c0_g1_i1|m.2076	633		271	371	1.04e-14	IPR007110	Immunoglobulin-like domain	GO:0005515		TR10692|c0_g1_i1|m.4621	309		22	207	2e-45						TR12904|c0_g2_i1|m.1545	179	Leucine rich repeat	129	173	1.6e-06	IPR001611	Leucine-rich repeat	GO:0005515
TR15350|c0_g1_i1|m.2079	130		3	80	3e-06	IPR023109	Integrase/recombinase, N-terminal			TR10696|c0_g1_i1|m.4623	183		3	106	6.2e-12	IPR000212	DNA helicase, UvrD/REP type	GO:0003677|GO:0004003|GO:0005524			TR12912|c0_g1_i1|m.1551	110	Calpain cysteine protease (C2) family signature	47	69	6e-18	IPR022684	Peptidase C2, calpain family	GO:0004198|GO:0005622|GO:0006508
TR15361|c0_g1_i1|m.2082	120		6	45	8.42e-08	IPR009060	UBA-like	GO:0005515		TR10696|c0_g1_i1|m.4624	162		1	162	6.8e-36	IPR000212	DNA helicase, UvrD/REP type	GO:0003677|GO:0004003|GO:0005524			TR12923|c0_g1_i1|m.1555	112		6	37	3.2e-05
TR15375|c0_g1_i1|m.2084	234	Carboxypeptidase C serine protease (S10) family signature	119	129	1.2e-19	IPR001563	Peptidase S10, serine carboxypeptidase	GO:0004185|GO:0006508		TR106966|c0_g1_i1|m.108518	166		52	138	5.3e-22	IPR012677	Nucleotide-binding alpha-beta plait domain	GO:0000166			TR12923|c0_g2_i1|m.1556	114		2	39	5.7e-06
TR15375|c0_g1_i2|m.2085	240	Serine carboxypeptidases, serine active site.	167	174	-	IPR018202	Peptidase S10, serine carboxypeptidase, active site	GO:0004185|GO:0006508		TR10697|c0_g1_i1|m.4625	200	Putative GTPase activating protein for Arf	8	120	2.2e-27	IPR001164	Arf GTPase activating protein	GO:0005096			TR12926|c0_g2_i1|m.1558	138		2	138	1.63e-30	IPR016039	Thiolase-like	GO:0003824|GO:0008152
TR15405|c0_g2_i1|m.2094	103		3	32	0.00081					TR106981|c0_g1_i1|m.108522	103		63	81	3.2e-14	IPR013087	Zinc finger C2H2-type/integrase DNA-binding domain	GO:0003676			TR12927|c0_g1_i1|m.1559	116		3	107	6e-17	IPR015943	WD40/YVTN repeat-like-containing domain	GO:0005515
TR15417|c0_g1_i1|m.2095	113	Protein of unknown function (DUF1647)	27	108	2.7e-19	IPR012444	Protein of unknown function DUF1647			TR10699|c0_g1_i1|m.4628	197	Copper/Zinc superoxide dismutase signature 2.	182	193	-	IPR018152	Superoxide dismutase, copper/zinc, binding site	GO:0004784|GO:0055114	MetaCyc: PWY-6854		TR12930|c0_g1_i1|m.1560	140		5	140	3.9e-54
TR15423|c0_g1_i1|m.2099	125	Dephospho-CoA kinase (DPCK) domain profile.	12	125	9.951	IPR001977	Dephospho-CoA kinase	GO:0004140|GO:0005524|GO:0015937	KEGG: 00770+2.7.1.24|UniPathway: UPA00241	TR10701|c0_g1_i1|m.4633	127		1	126	6.8e-29						TR12933|c1_g1_i1|m.1562	116	von Willebrand factor type A domain	36	116	2.7e-15	IPR002035	von Willebrand factor, type A
TR15428|c0_g1_i1|m.2101	164		30	50	-					TR10701|c0_g2_i1|m.4634	162	Protein of unknown function TPD sequence-motif	10	149	2.2e-53	IPR029404	Protein of unknown function with TPD sequence-motif				TR12933|c1_g2_i1|m.1564	113		25	112	9.6e-20
TR15430|c0_g1_i1|m.2103	119		8	86	4.4e-21	IPR017923	Transcription factor IIS, N-terminal	GO:0003677|GO:0005634|GO:0006351		TR10704|c0_g1_i1|m.4635	302	Protein kinase domain profile.	65	302	35.057	IPR000719	Protein kinase domain	GO:0004672|GO:0005524|GO:0006468			TR12936|c0_g1_i1|m.1568	176		111	132	-
TR15450|c0_g1_i1|m.2108	103	Glycosyl hydrolases family 31	1	103	2.3e-38	IPR000322	Glycoside hydrolase family 31	GO:0004553|GO:0005975		TR107049|c0_g1_i1|m.108527	130		13	34	-						TR12937|c0_g1_i1|m.1570	198		4	184	4.3e-96
TR15453|c0_g1_i1|m.2109	103		44	68	8.1e-05	IPR013087	Zinc finger C2H2-type/integrase DNA-binding domain	GO:0003676		TR107061|c0_g1_i1|m.108529	104		3	41	3.53e-05	IPR006895	Zinc finger, Sec23/Sec24-type	GO:0006886|GO:0006888|GO:0008270|GO:0030127	Reactome: REACT_11123		TR12937|c0_g2_i1|m.1571	120		4	120	1.3e-65
TR15455|c0_g1_i1|m.2110	319		207	319	1.05e-55	IPR017946	PLC-like phosphodiesterase, TIM beta/alpha-barrel domain	GO:0006629|GO:0008081		TR107072|c0_g1_i1|m.108530	139	Kelch motif	81	131	8e-12	IPR006652	Kelch repeat type 1	GO:0005515			TR12941|c0_g1_i1|m.1572	162	Domain first found in C1r, C1s, uEGF, and bone morphogenetic protein.	19	128	7.2e-26	IPR000859	CUB domain
TR15475|c0_g1_i1|m.2112	126		2	123	3.24e-08	IPR017986	WD40-repeat-containing domain	GO:0005515		TR107079|c0_g1_i1|m.108532	160		3	159	6.2e-18	IPR012337	Ribonuclease H-like domain	GO:0003676			TR12941|c0_g2_i1|m.1573	114	CUB domain profile.	1	80	12.177	IPR000859	CUB domain
TR15480|c0_g1_i1|m.2115	118	Ring finger domain	2	43	1.1e-10	IPR001841	Zinc finger, RING-type	GO:0005515|GO:0008270		TR107093|c0_g1_i1|m.108535	198		104	197	8.9e-37	IPR012675	Beta-grasp domain				TR12941|c0_g3_i1|m.1574	162	Domain first found in C1r, C1s, uEGF, and bone morphogenetic protein.	19	128	8.4e-26	IPR000859	CUB domain
TR15481|c0_g1_i1|m.2116	171		13	126	4.3e-09	IPR029063	S-adenosyl-L-methionine-dependent methyltransferase			TR107099|c0_g1_i1|m.108536	105	Myosin motor domain profile.	71	105	14.472	IPR001609	Myosin head, motor domain	GO:0003774|GO:0005524|GO:0016459			TR12960|c0_g1_i1|m.1577	200		1	200	1.7e-29
TR15481|c0_g2_i1|m.2117	171		13	126	2.7e-09	IPR029063	S-adenosyl-L-methionine-dependent methyltransferase			TR10710|c0_g1_i1|m.4636	344		54	183	3.9e-31						TR12966|c0_g1_i1|m.1578	120		3	33	-
TR15495|c0_g1_i1|m.2119	275	Calcium-binding EGF-like domain	226	259	0.0009	IPR001881	EGF-like calcium-binding domain	GO:0005509		TR10712|c0_g1_i1|m.4641	189	Ig-like domain profile.	4	67	10.063	IPR007110	Immunoglobulin-like domain	GO:0005515			TR12968|c0_g1_i1|m.1579	207	Trypsin-like serine protease	1	207	1.4e-25	IPR001254	Peptidase S1	GO:0004252|GO:0006508
TR155|c0_g1_i1|m.2158	344	Metallo-beta-lactamase superfamily	81	251	2.2e-22	IPR001279	Metallo-beta-lactamase			TR107122|c0_g1_i1|m.108541	100		15	92	0.00026						TR12970|c0_g2_i1|m.1582	100		8	32	-
TR15500|c0_g2_i1|m.2122	154		33	76	0.001	IPR011990	Tetratricopeptide-like helical domain	GO:0005515		TR107183|c0_g1_i1|m.108543	137		1	136	7.7e-78	IPR003008	Tubulin/FtsZ, GTPase domain	GO:0003924			TR12970|c0_g3_i1|m.1583	129		2	127	3.2e-17
TR15519|c0_g2_i1|m.2124	107	Calcium-binding EGF-like domain	35	68	0.01	IPR001881	EGF-like calcium-binding domain	GO:0005509		TR107184|c0_g1_i1|m.108545	110	PLAC8 family	28	110	8.6e-08	IPR006461	PLAC8 motif-containing protein				TR12981|c0_g2_i1|m.1587	104		1	102	3.2e-24	IPR023299	P-type ATPase, cytoplasmic domain N	GO:0000166
TR15520|c0_g1_i1|m.2126	123		1	123	2.13e-53	IPR016024	Armadillo-type fold	GO:0005488		TR10719|c0_g1_i1|m.4644	130	DEAH-box subfamily ATP-dependent helicases signature.	27	36	-	IPR002464	DNA/RNA helicase, ATP-dependent, DEAH-box type, conserved site	GO:0003676|GO:0005524|GO:0008026			TR12987|c0_g1_i1|m.1588	146		6	27	-
TR15523|c0_g1_i1|m.2127	187	PDZ domain (Also known as DHR or GLGF)	23	96	3e-13	IPR001478	PDZ domain	GO:0005515		TR107192|c0_g1_i1|m.108546	103		1	64	0.00053						TR12988|c0_g1_i1|m.1592	204	AIG1 family	4	160	4.8e-09	IPR006703	AIG1-type guanine nucleotide-binding (G) domain	GO:0005525
TR15544|c0_g1_i1|m.2135	126		19	113	8.01e-09					TR10721|c0_g1_i1|m.4645	297	Kinesin motor domain signature.	13	24	-	IPR019821	Kinesin motor domain, conserved site	GO:0003777|GO:0005524|GO:0007018			TR12989|c0_g1_i1|m.1593	170		2	30	-
TR15554|c0_g1_i1|m.2137	176	Zinc finger C2H2 type domain signature.	127	149	-	IPR007087	Zinc finger, C2H2	GO:0046872		TR107245|c0_g1_i1|m.108548	247	Protein of unknown function (DUF890)	1	30	5e-05	IPR010286	Ribosomal RNA large subunit methyltransferase F-like	GO:0008168			TR12989|c0_g2_i1|m.1594	116		2	30	-
TR15572|c0_g1_i1|m.2142	168	Phosphomevalonate kinase	1	99	2.3e-34	IPR005919	Higher eukaryotic phosphomevalonate kinase	GO:0004631|GO:0005737|GO:0006695	KEGG: 00900+2.7.4.2|MetaCyc: PWY-7391|MetaCyc: PWY-922|UniPathway: UPA00057	TR107268|c0_g1_i1|m.108556	195	Protein kinase domain	60	193	1.4e-29	IPR000719	Protein kinase domain	GO:0004672|GO:0005524|GO:0006468			TR12989|c0_g3_i1|m.1595	168		2	168	2.1e-40	IPR008530	Protein of unknown function DUF812
TR15576|c0_g1_i1|m.2145	166		15	80	1.5e-30	IPR023441	Ribosomal protein L24e domain			TR10728|c0_g1_i1|m.4649	460		1	460	1.1e-56	IPR030516	Protein SFI1 homologue	GO:0005813			TR1299|c0_g1_i1|m.1603	162	CARRIER ACYL PHOSPHOPANTETHEINE ACP ACID FATTY BIOSYNTHESIS LIPID SYNTHESIS CHLOROPLAST	117	157	3e-15	IPR003231	Acyl carrier protein (ACP)	GO:0006633	UniPathway: UPA00094
TR15576|c0_g1_i1|m.2146	155	Prokaryotic membrane lipoprotein lipid attachment site profile.	1	35	5					TR107284|c0_g1_i1|m.108559	167		8	30	4.7e-08	IPR013087	Zinc finger C2H2-type/integrase DNA-binding domain	GO:0003676			TR12990|c0_g1_i1|m.1596	310		12	307	3.4e-67
TR15582|c0_g1_i1|m.2154	194	Calcium-binding EGF-like domain	47	79	0.0049	IPR001881	EGF-like calcium-binding domain	GO:0005509		TR107299|c0_g1_i1|m.108560	118		1	118	3.1e-45						TR12993|c0_g1_i1|m.1597	157	Transmembrane four family signature	73	99	1.4e-15	IPR000301	Tetraspanin	GO:0016021
TR15586|c0_g2_i1|m.2155	141		3	140	4.72e-40	IPR016024	Armadillo-type fold	GO:0005488		TR107315|c0_g1_i1|m.108561	110	Sushi/CCP/SCR domain profile.	1	35	10.291	IPR000436	Sushi/SCR/CCP domain				TR12995|c0_g1_i1|m.1599	119		1	119	3.8e-39
TR15596|c0_g1_i1|m.2156	223	F5/8 type C domain	3	86	1.2e-18	IPR000421	Coagulation factor 5/8 C-terminal domain			TR107362|c0_g1_i1|m.108562	110		1	110	1.7e-15	IPR028996	Ganglioside GM2 activator	GO:0006689|GO:0008047			TR12995|c0_g2_i1|m.1600	132	ADP-ribosylglycohydrolase	1	129	3.6e-23	IPR005502	ADP-ribosylation/Crystallin J1
TR15596|c1_g1_i1|m.2157	108	Laminin G domain profile.	1	59	12.831	IPR001791	Laminin G domain			TR107366|c0_g1_i1|m.108563	240	Leucine Rich Repeat	122	138	1.2	IPR001611	Leucine-rich repeat	GO:0005515			TR12996|c0_g1_i1|m.1601	167		1	164	2.4e-78
TR15604|c0_g1_i1|m.2161	164	FYVE zinc finger	2	39	2.8e-08	IPR000306	FYVE zinc finger	GO:0046872		TR10737|c0_g1_i1|m.4653	528		60	95	-						TR13001|c0_g1_i1|m.1605	120	Hemolysin-type calcium-binding repeat (2 copies)	93	103	2.9	IPR001343	Haemolysin-type calcium-binding repeat	GO:0005509
TR15612|c0_g1_i1|m.2163	766		1	136	9.8e-20	IPR015943	WD40/YVTN repeat-like-containing domain	GO:0005515		TR10737|c0_g1_i2|m.4655	523		60	95	-						TR13006|c0_g1_i1|m.1607	235		54	146	1.8e-12	IPR000980	SH2 domain
TR15618|c0_g1_i1|m.2165	116	Collagen triple helix repeat (20 copies)	59	115	3.5e-09	IPR008160	Collagen triple helix repeat			TR107374|c0_g1_i1|m.108566	133		47	123	3.68e-05	IPR008979	Galactose-binding domain-like				TR1301|c0_g1_i1|m.1612	290	Protein HEXIM1/HEXIM2 family signature	154	171	7.1e-21	IPR024872	HEXIM	GO:0000122|GO:0004861|GO:0005634|GO:0005737|GO:0017069
TR15643|c0_g1_i1|m.2173	130	UmuC domain profile.	1	111	20.44	IPR001126	UmuC domain	GO:0006281	KEGG: 00230+2.7.7.7|KEGG: 00240+2.7.7.7	TR107379|c0_g1_i1|m.108567	181		48	172	1e-46						TR13011|c0_g1_i1|m.1609	124		4	124	2.9e-51
TR15653|c1_g1_i1|m.2175	160	Mre11 DNA-binding presumed domain	88	160	4.1e-17	IPR007281	Mre11, DNA-binding	GO:0004519|GO:0005634|GO:0006302|GO:0030145		TR10738|c0_g1_i1|m.4657	286		213	280	3.02e-05						TR13016|c0_g1_i1|m.1611	126	Death effector domain	15	94	1.5e-16	IPR001875	Death effector domain	GO:0005515|GO:0042981
TR15655|c0_g1_i1|m.2176	121		89	118	4.3e-06	IPR013087	Zinc finger C2H2-type/integrase DNA-binding domain	GO:0003676		TR107385|c0_g1_i1|m.108568	104		31	94	0.00018	IPR015943	WD40/YVTN repeat-like-containing domain	GO:0005515			TR13023|c0_g1_i1|m.1613	127	Leucine-rich repeat profile.	96	117	7.335	IPR001611	Leucine-rich repeat	GO:0005515
TR15659|c1_g1_i1|m.2177	128		1	121	5.6e-08					TR10740|c0_g1_i1|m.4659	199		147	168	-						TR13032|c0_g1_i1|m.1616	100	Fibrinogen-related domains (FReDs)	1	98	5.3e-07	IPR002181	Fibrinogen, alpha/beta/gamma chain, C-terminal globular domain
TR15670|c0_g1_i1|m.2188	125		1	125	9.7e-48	IPR017132	Sm-like protein Lsm7/snRNP-G	GO:0000398|GO:0003723|GO:0005732		TR107413|c0_g1_i1|m.108574	143	Dynamin central region	1	142	4.1e-37	IPR000375	Dynamin central domain	GO:0005525			TR13034|c0_g1_i1|m.1618	187	Oxidoreductase family, NAD-binding Rossmann fold	5	123	1.7e-26	IPR000683	Oxidoreductase, N-terminal	GO:0016491
TR15690|c0_g1_i1|m.2189	237		1	120	3.2e-48	IPR012346	p53/RUNT-type transcription factor, DNA-binding domain	GO:0003677|GO:0003700|GO:0005634|GO:0006355		TR107415|c0_g1_i1|m.108575	147		93	121	-						TR13034|c0_g2_i1|m.1619	187	Oxidoreductase family, NAD-binding Rossmann fold	5	123	2e-26	IPR000683	Oxidoreductase, N-terminal	GO:0016491
TR15690|c1_g1_i1|m.2190	161		76	161	2.4e-34	IPR012346	p53/RUNT-type transcription factor, DNA-binding domain	GO:0003677|GO:0003700|GO:0005634|GO:0006355		TR10742|c0_g1_i1|m.4662	103	Ribophorin I	14	102	2.7e-08	IPR007676	Ribophorin I	GO:0004579|GO:0005783|GO:0006486|GO:0016021	KEGG: 00510+2.4.99.18|KEGG: 00513+2.4.99.18|UniPathway: UPA00378		TR13047|c0_g1_i1|m.1623	275	MABP domain profile.	1	85	26.747	IPR023341	MABP domain
TR15691|c0_g1_i1|m.2192	118		62	82	-					TR10743|c0_g1_i1|m.4664	111	Peptidase M76 family	1	87	2.7e-22	IPR019165	Peptidase M76, ATP23	GO:0004222			TR13055|c0_g1_i1|m.1628	129	von Willebrand factor type D domain	34	125	3.7e-08	IPR001846	von Willebrand factor, type D domain
TR157|c0_g1_i1|m.2224	287		211	234	8.6e-11	IPR012337	Ribonuclease H-like domain	GO:0003676		TR107430|c0_g1_i1|m.108578	117		1	117	3.9e-50	IPR004835	Chitin synthase	GO:0016758	KEGG: 00520+2.4.1.16|MetaCyc: PWY-6981		TR13056|c0_g1_i1|m.1629	118	Sodium:neurotransmitter symporter family	2	75	3.4e-07	IPR000175	Sodium:neurotransmitter symporter	GO:0005328|GO:0006836|GO:0016021
TR15717|c0_g1_i1|m.2196	196		160	194	-					TR107436|c0_g1_i1|m.108579	125		1	118	1.01e-18	IPR017850	Alkaline-phosphatase-like, core domain	GO:0003824|GO:0008152			TR13057|c0_g1_i1|m.1630	143	Calcium-binding EGF-like domain	46	82	1.6e-05	IPR001881	EGF-like calcium-binding domain	GO:0005509
TR15731|c0_g1_i1|m.2203	110		63	84	-					TR107493|c0_g1_i1|m.108583	135	Sulfotransferase domain	3	105	1.3e-10	IPR000863	Sulfotransferase domain	GO:0008146			TR13059|c0_g1_i1|m.1632	275		1	275	4.7e-99
TR15752|c0_g1_i1|m.2207	171		78	163	1.4e-31	IPR016163	Aldehyde dehydrogenase, C-terminal	GO:0008152|GO:0016491|GO:0016620|GO:0055114		TR107494|c0_g1_i1|m.108584	102	'Cold-shock' DNA-binding domain	57	95	3e-05	IPR002059	Cold-shock protein, DNA-binding	GO:0003677|GO:0006355			TR13066|c0_g1_i1|m.1634	184		70	92	-
TR15765|c0_g1_i1|m.2214	226	Exocyst complex component Sec3	1	206	1e-41	IPR019160	Exocyst complex, component 1/SEC3			TR107507|c0_g1_i1|m.108585	111	BRK domain	15	53	7.5e-13	IPR006576	BRK domain	GO:0005515|GO:0016817			TR13066|c0_g2_i1|m.1636	176		62	84	-
TR15765|c0_g2_i1|m.2215	363	Exocyst complex component Sec3	1	339	1.9e-90	IPR019160	Exocyst complex, component 1/SEC3			TR10752|c1_g1_i1|m.4669	576		46	537	2.78e-141	IPR017850	Alkaline-phosphatase-like, core domain	GO:0003824|GO:0008152			TR13070|c0_g1_i1|m.1640	100		1	98	6.2e-32
TR15768|c0_g1_i1|m.2217	109		8	96	4.3e-06					TR107544|c0_g1_i1|m.108589	217		9	217	2.4e-28	IPR011042	Six-bladed beta-propeller, TolB-like				TR13078|c0_g1_i1|m.1642	116	FKBP-type peptidyl-prolyl cis-trans isomerase	20	113	1.9e-23	IPR001179	Peptidyl-prolyl cis-trans isomerase, FKBP-type, domain	GO:0006457
TR1579|c0_g1_i1|m.2223	157		50	151	7.6e-05					TR10757|c0_g1_i1|m.4670	100		42	101	-						TR1308|c0_g1_i1|m.1658	117		6	117	6.1e-28	IPR026627	NADH dehydrogenase [ubiquinone] 1 beta subcomplex subunit 2	GO:0005743|GO:0005747
TR15791|c0_g1_i1|m.2221	343		193	340	3.9e-24	IPR012337	Ribonuclease H-like domain	GO:0003676		TR1076|c0_g1_i1|m.440	190		108	183	2.35e-15						TR13082|c0_g1_i1|m.1644	217	Bacterial DNA topoisomeraes I ATP-binding domain	105	201	2.1e-34	IPR003601	DNA topoisomerase, type IA, domain 2	GO:0003677|GO:0003916|GO:0006265
TR15819|c0_g1_i1|m.2230	110		9	106	4.97e-12	IPR023578	Ras guanine nucleotide exchange factor domain			TR10760|c0_g1_i1|m.4672	161		1	161	6.8e-31						TR13083|c0_g1_i1|m.1646	101	30S ribosomal protein S27e [rps27e].	39	99	17.731	IPR000592	Ribosomal protein S27e	GO:0003735|GO:0005622|GO:0005840|GO:0006412
TR1582|c0_g1_i1|m.2233	101		10	30	-					TR107626|c0_g1_i1|m.108604	155		94	153	3.1e-30	IPR026983	Dynein heavy chain	GO:0003777|GO:0007018			TR13086|c0_g2_i1|m.1647	258		1	258	5.4e-44
TR15827|c0_g1_i1|m.2232	114		4	98	1.4e-25	IPR014743	Chloride channel, core	GO:0005216|GO:0055085		TR107647|c0_g1_i1|m.108609	131	Zinc finger C2H2 type domain signature.	53	73	-	IPR007087	Zinc finger, C2H2	GO:0046872			TR13087|c0_g1_i1|m.1649	533		2	437	4.7e-85
TR15833|c0_g1_i1|m.2237	101	Methyltransferase domain	18	90	7.8e-15	IPR025714	Methyltransferase domain			TR107656|c0_g1_i1|m.108615	106		34	95	3.4e-12	IPR002557	Chitin binding domain	GO:0005576|GO:0006030|GO:0008061			TR13089|c0_g1_i1|m.1652	478		2	478	2.8e-201	IPR031127	E3 ubiquitin ligase RBR family	GO:0004842|GO:0016567	UniPathway: UPA00143
TR1584|c0_g1_i1|m.2245	166		2	42	0.00022	IPR001478	PDZ domain	GO:0005515		TR107685|c0_g1_i1|m.108618	154	Motif in Iroquois-class homeodomain proteins (only). Unknown function.	40	57	0.00014	IPR003893	Iroquois-class homeodomain protein	GO:0003677|GO:0005634|GO:0006355			TR13089|c0_g2_i1|m.1655	247		17	247	1.5e-121	IPR031127	E3 ubiquitin ligase RBR family	GO:0004842|GO:0016567	UniPathway: UPA00143
TR15842|c1_g1_i1|m.2242	159		22	159	6.1e-54	IPR014746	Glutamine synthetase/guanido kinase, catalytic domain	GO:0003824	Reactome: REACT_13	TR107694|c0_g1_i1|m.108620	99		60	81	-						TR1310|c0_g1_i1|m.1664	120	Ribosomal protein L37e	21	73	1.1e-24	IPR001569	Ribosomal protein L37e	GO:0003735|GO:0005622|GO:0005840|GO:0006412
TR15862|c0_g1_i1|m.2247	278		12	58	1.1e-05					TR10770|c1_g1_i1|m.4675	238		3	234	3.8e-86						TR13100|c1_g1_i1|m.1659	142		1	141	8.4e-71
TR15863|c0_g1_i1|m.2248	407	Zinc finger C3H1-type profile.	111	139	17.009	IPR000571	Zinc finger, CCCH-type	GO:0046872		TR107711|c0_g1_i1|m.108623	130		47	120	7.59e-23	IPR009071	High mobility group box domain				TR13102|c0_g1_i1|m.1660	148		24	147	3.1e-25
TR15870|c0_g1_i1|m.2255	481		37	346	2.22e-91					TR107749|c0_g1_i1|m.108627	165		3	107	9.79e-28	IPR003961	Fibronectin type III	GO:0005515			TR13105|c0_g1_i1|m.1661	134	Endonuclease/Exonuclease/phosphatase family	39	103	0.00043	IPR005135	Endonuclease/exonuclease/phosphatase
TR15884|c0_g1_i1|m.2260	287		1	135	2.16e-42					TR10776|c0_g1_i1|m.4677	213		10	213	1.1e-63	IPR006202	Neurotransmitter-gated ion-channel ligand-binding domain	GO:0005230|GO:0006810|GO:0016020			TR13108|c0_g1_i1|m.1663	195		49	186	4.47e-14	IPR011053	Single hybrid motif
TR15888|c0_g2_i1|m.2261	165	EF-hand, calcium binding motif	132	160	0.0017	IPR002048	EF-hand domain	GO:0005509		TR107763|c0_g1_i1|m.108639	103		1	103	7.1e-13						TR13115|c0_g1_i1|m.1665	201	Transmembrane four family signature	68	94	2.7e-33	IPR000301	Tetraspanin	GO:0016021
TR15890|c0_g1_i1|m.2263	111	DHR-2 domain profile.	1	80	13.71	IPR027357	DHR-2 domain			TR107763|c0_g1_i1|m.108642	103		1	103	1.2e-12						TR13117|c0_g1_i1|m.1666	234	Domain in DAP-5, eIF4G, MA-3 and other proteins.	95	201	1.9e-26	IPR003891	Initiation factor eIF-4 gamma, MA3
TR15891|c0_g1_i1|m.2265	952		105	207	0.00036	IPR008962	PapD-like			TR107769|c0_g1_i1|m.108644	149		50	104	1.8e-05						TR1312|c0_g1_i1|m.1672	140		24	45	-
TR159|c0_g1_i1|m.2305	102	Leucine-rich repeat profile.	14	35	7.057	IPR001611	Leucine-rich repeat	GO:0005515		TR107772|c0_g1_i1|m.108645	101		10	35	4.6e-11	IPR013087	Zinc finger C2H2-type/integrase DNA-binding domain	GO:0003676			TR13133|c0_g1_i1|m.1674	310		245	304	2.8e-26	IPR004301	Nucleoplasmin	GO:0003676
TR15906|c0_g1_i1|m.2271	112		3	72	6.4e-05	IPR023109	Integrase/recombinase, N-terminal			TR107797|c0_g1_i1|m.108648	184	Condensin complex subunit 2	52	184	1.5e-41	IPR022816	Condensin complex subunit 2/barren	GO:0000796|GO:0007076			TR13137|c0_g1_i1|m.1678	177		1	174	1e-29
TR15906|c0_g2_i1|m.2272	112		3	71	9.3e-05	IPR023109	Integrase/recombinase, N-terminal			TR107835|c0_g1_i1|m.108651	118	Zinc finger PHD-type profile.	40	94	9.659	IPR019787	Zinc finger, PHD-finger	GO:0005515			TR13145|c0_g1_i1|m.1679	314		1	283	3.3e-116
TR15909|c0_g1_i1|m.2273	193	Rough deal protein C-terminal region	4	97	1.1e-12	IPR019527	RZZ complex, subunit KNTC1/ROD, C-terminal			TR10784|c0_g1_i1|m.4680	149		2	149	3.8e-105						TR13146|c0_g2_i1|m.1680	532	Trp-Asp (WD) repeats profile.	335	374	13.048	IPR001680	WD40 repeat	GO:0005515
TR1591|c0_g1_i1|m.2277	103		39	84	2.8e-10	IPR009057	Homeodomain-like	GO:0003677		TR107849|c0_g1_i1|m.108654	120		99	120	-						TR13148|c0_g1_i1|m.1682	153		16	116	2.47e-05	IPR011047	Quinonprotein alcohol dehydrogenase-like superfamily
TR15911|c0_g1_i1|m.2274	219		16	200	2.59e-15	IPR011010	DNA breaking-rejoining enzyme, catalytic core	GO:0003677		TR107852|c0_g1_i1|m.108656	160	BT1 family	1	125	8.5e-29	IPR004324	Folate-biopterin transporter	GO:0006810|GO:0016021			TR13154|c0_g1_i1|m.1689	398		7	394	2e-211	IPR001619	Sec1-like protein	GO:0006904|GO:0016192
TR15927|c0_g1_i1|m.2278	113	Interferon regulatory factor transcription factor	2	67	4.8e-13	IPR001346	Interferon regulatory factor DNA-binding domain	GO:0000975		TR107865|c0_g1_i1|m.108658	104	ankyrin repeats	36	65	0.00028	IPR002110	Ankyrin repeat	GO:0005515			TR13155|c0_g1_i1|m.1692	209	7 transmembrane receptor (rhodopsin family)	4	188	1.1e-15	IPR000276	G protein-coupled receptor, rhodopsin-like	GO:0004930|GO:0007186|GO:0016021	Reactome: REACT_14797
TR15938|c0_g1_i1|m.2279	159	Ribosomal protein S15	84	154	6.2e-14	IPR000589	Ribosomal protein S15	GO:0003735|GO:0005622|GO:0005840|GO:0006412		TR107876|c0_g1_i1|m.108660	101		22	93	1.8e-32	IPR023574	Ribosomal protein L4 domain	GO:0003735|GO:0005840|GO:0006412			TR13160|c0_g1_i1|m.1693	119		69	119	7.8e-13	IPR015767	Rho GTPase activating protein
TR15940|c0_g1_i1|m.2280	137	Ribosomal L28e protein family	5	119	4.4e-34	IPR029004	Ribosomal L28e/Mak16			TR10788|c0_g1_i1|m.4681	310	S1 domain profile.	194	271	9.807	IPR003029	Ribosomal protein S1, RNA-binding domain	GO:0003676			TR13162|c0_g1_i1|m.1695	251		103	128	-
TR15942|c0_g1_i1|m.2282	809		17	44	-					TR107880|c0_g1_i1|m.108661	184	Protein kinase domain profile.	1	184	29.234	IPR000719	Protein kinase domain	GO:0004672|GO:0005524|GO:0006468			TR13165|c0_g1_i1|m.1697	220	TPR repeat region circular profile.	88	160	12.393	IPR013026	Tetratricopeptide repeat-containing domain	GO:0005515
TR15942|c0_g2_i1|m.2284	635		17	44	-					TR107894|c0_g1_i1|m.108663	110	Core-2/I-Branching enzyme	8	96	1.7e-07	IPR003406	Glycosyl transferase, family 14	GO:0008375|GO:0016020			TR13166|c0_g1_i1|m.1699	413		373	394	-
TR15946|c0_g1_i1|m.2287	294		36	156	5.4e-34	IPR000782	FAS1 domain			TR107898|c0_g1_i1|m.108664	103	TAP42-like family	10	101	7.3e-19	IPR007304	TAP42-like protein	GO:0009966			TR13170|c0_g1_i1|m.1700	186		39	186	4.9e-95	IPR000530	Ribosomal protein S12e	GO:0003735|GO:0005622|GO:0005840|GO:0006412
TR15951|c0_g1_i1|m.2288	184		114	177	1.63e-16					TR10790|c0_g1_i1|m.4683	254	PX domain	17	114	3e-18	IPR001683	Phox homologous domain	GO:0035091			TR13177|c0_g1_i1|m.1702	155	DEAD/DEAH box helicase	17	155	1.2e-40	IPR011545	DEAD/DEAH box helicase domain	GO:0003676|GO:0005524
TR15966|c0_g1_i1|m.2289	117	NADH-ubiquinone reductase complex 1 MLRQ subunit	39	102	6.3e-17	IPR010530	NADH-ubiquinone reductase complex 1 MLRQ subunit			TR10791|c0_g1_i1|m.4685	197	Ribosomal protein L18e signature.	58	75	-	IPR021132	Ribosomal protein L18e, conserved site	GO:0003735|GO:0005622|GO:0005840|GO:0006412			TR13179|c0_g1_i1|m.1705	192		57	98	0.00033	IPR000082	SEA domain
TR15969|c0_g1_i1|m.2290	214	Reverse transcriptase (RNA-dependent DNA polymerase)	11	103	1.8e-09	IPR000477	Reverse transcriptase domain			TR107936|c0_g1_i1|m.108668	226	Ankyrin repeat	90	121	0.014	IPR002110	Ankyrin repeat	GO:0005515			TR13180|c0_g1_i1|m.1706	100		10	87	1.8e-10	IPR002126	Cadherin	GO:0005509|GO:0007156|GO:0016020
TR1597|c0_g1_i1|m.2294	197		23	121	9.86e-28	IPR001478	PDZ domain	GO:0005515		TR107937|c0_g1_i1|m.108671	111	7 transmembrane receptor (rhodopsin family)	2	106	4.8e-09	IPR000276	G protein-coupled receptor, rhodopsin-like	GO:0004930|GO:0007186|GO:0016021	Reactome: REACT_14797		TR13181|c0_g1_i1|m.1707	188	Cyclophilin-type peptidyl-prolyl cis-trans isomerase domain profile.	66	188	30.496	IPR002130	Cyclophilin-type peptidyl-prolyl cis-trans isomerase domain	GO:0000413|GO:0003755|GO:0006457
TR15972|c0_g2_i1|m.2291	99		3	76	6.7e-31	IPR007330	MIT			TR10795|c0_g1_i1|m.4686	232		4	158	2.1e-07	IPR027417	P-loop containing nucleoside triphosphate hydrolase				TR13189|c0_g1_i1|m.1710	110	EGF-like domain	10	41	8.2e-08	IPR000742	Epidermal growth factor-like domain	GO:0005515
TR15975|c0_g1_i1|m.2292	126		8	111	5.7e-17	IPR011993	Pleckstrin-homology domain (PH domain)/Phosphotyrosine-binding domain (PTB)			TR107951|c0_g1_i1|m.108675	164	Domain of unknown function (DUF4209)	65	148	5e-21	IPR025209	Domain of unknown function DUF4209				TR13189|c0_g2_i1|m.1711	105	EGF-like domain	10	41	7.5e-08	IPR000742	Epidermal growth factor-like domain	GO:0005515
TR15992|c0_g1_i1|m.2296	375		42	139	3e-10	IPR004603	DNA mismatch endonuclease vsr	GO:0004519|GO:0006298		TR107971|c0_g1_i1|m.108678	131	Protein of unknown function (DUF563)	21	98	7.9e-12	IPR007657	Glycosyltransferase AER61, uncharacterised	GO:0016757			TR13194|c0_g1_i1|m.1712	163	CD20-like family	1	123	7.4e-11	IPR007237	CD20-like family	GO:0016021
TR15993|c0_g1_i1|m.2297	115	50S ribosomal protein L12 [rpl12].	2	115	16.335	IPR027534	Ribosomal protein L12 family	GO:0003735|GO:0005622|GO:0005840|GO:0006414		TR107979|c0_g1_i1|m.108679	117	Ankyrin repeat profile.	49	81	15.761	IPR002110	Ankyrin repeat	GO:0005515			TR13194|c0_g2_i1|m.1713	163	CD20-like family	1	123	1.5e-12	IPR007237	CD20-like family	GO:0016021
TR15994|c0_g1_i1|m.2299	190	alpha/beta hydrolase fold	9	156	2.1e-08	IPR013094	Alpha/beta hydrolase fold-3	GO:0008152|GO:0016787		TR107999|c0_g1_i1|m.108683	209		181	202	-						TR13195|c0_g1_i1|m.1714	161		1	153	2.2e-56
TR15996|c0_g1_i1|m.2302	505	Zinc finger C2H2 type domain signature.	320	342	-	IPR007087	Zinc finger, C2H2	GO:0046872		TR108003|c0_g1_i1|m.108684	100		3	100	2.3e-25	IPR020849	Small GTPase superfamily, Ras type	GO:0005525|GO:0007165|GO:0016020			TR132|c0_g1_i1|m.1782	126		8	126	8.1e-64	IPR008631	Glycogen synthase	GO:0004373|GO:0005978	KEGG: 00500+2.4.1.11|MetaCyc: PWY-5067|Reactome: REACT_474|UniPathway: UPA00164
TR16|c0_g1_i1|m.2822	140	His(2)-Cys(2) zinc finger	75	114	4.7e-08	IPR015416	Zinc finger, H2C2-type, histone UAS binding			TR108030|c0_g1_i1|m.108686	165		70	165	3.8e-27						TR13200|c0_g1_i1|m.1718	150		5	149	3.7e-45	IPR017380	Histone acetyltransferase type B, catalytic subunit	GO:0004402|GO:0005634|GO:0006348|GO:0016573
TR16|c0_g2_i1|m.2823	156	His(2)-Cys(2) zinc finger	91	130	5.7e-08	IPR015416	Zinc finger, H2C2-type, histone UAS binding			TR108049|c0_g1_i1|m.108688	278		3	278	2.6e-101	IPR014492	Poly(A) polymerase	GO:0004652|GO:0005634|GO:0043631			TR13201|c0_g1_i1|m.1719	301		1	301	5.7e-175	IPR027065	Lon protease	GO:0004176|GO:0004252|GO:0005524|GO:0030163
TR1600|c0_g1_i1|m.2314	107	SH2 domain	11	86	3.9e-18	IPR000980	SH2 domain			TR108085|c0_g1_i1|m.108695	101	Glucose-6-phosphate isomerase family profile.	1	101	21.044	IPR001672	Phosphoglucose isomerase (PGI)	GO:0004347|GO:0006094|GO:0006096	KEGG: 00010+5.3.1.9|KEGG: 00030+5.3.1.9|KEGG: 00500+5.3.1.9|KEGG: 00520+5.3.1.9|MetaCyc: PWY-3801|MetaCyc: PWY-5054|MetaCyc: PWY-5384|MetaCyc: PWY-5514|MetaCyc: PWY-5659|MetaCyc: PWY-6142|MetaCyc: PWY-621|MetaCyc: PWY-622|MetaCyc: PWY-6531|MetaCyc: PWY-6981|MetaCyc: PWY-7238|MetaCyc: PWY-7347|MetaCyc: PWY-7385|UniPathway: UPA00109		TR13202|c0_g1_i1|m.1720	226	Poly(ADP-ribose) polymerase catalytic domain	123	226	4.1e-14	IPR012317	Poly(ADP-ribose) polymerase, catalytic domain	GO:0003950
TR16002|c0_g1_i1|m.2307	151	Metazoan eukaryotic MAS20 (TOM20) import receptor subunit signature	61	74	1.5e-35	IPR022422	Protein import receptor MAS20, metazoan	GO:0005742|GO:0006605|GO:0006886		TR108090|c0_g1_i1|m.108698	148		41	117	2.3e-17	IPR007533	Cytochrome c oxidase assembly protein CtaG/Cox11	GO:0005507			TR13204|c0_g1_i1|m.1721	182		6	144	2.5e-16	IPR000008	C2 domain	GO:0005515
TR16002|c0_g1_i2|m.2308	150	MAS20 (TOM20) import receptor subunit signature	98	118	4e-29	IPR002056	Protein import receptor MAS20	GO:0005742|GO:0006605|GO:0006886		TR10811|c0_g1_i1|m.4695	212	Sodium:neurotransmitter symporter family	2	132	1.6e-35	IPR000175	Sodium:neurotransmitter symporter	GO:0005328|GO:0006836|GO:0016021			TR13204|c0_g2_i1|m.1722	103		2	93	5.14e-10	IPR000008	C2 domain	GO:0005515
TR16006|c0_g1_i1|m.2311	321	Hexokinase domain profile.	13	321	32.173	IPR001312	Hexokinase	GO:0001678|GO:0004396|GO:0005524|GO:0005536|GO:0005975|GO:0046835	KEGG: 00010+2.7.1.1|KEGG: 00051+2.7.1.1|KEGG: 00052+2.7.1.1|KEGG: 00500+2.7.1.1|KEGG: 00520+2.7.1.1|KEGG: 00521+2.7.1.1|KEGG: 00524+2.7.1.1|MetaCyc: PWY-2722|MetaCyc: PWY-5661|MetaCyc: PWY-621	TR108112|c0_g1_i1|m.108699	191		116	144	-						TR1321|c0_g1_i1|m.1731	144	Src homology 3 (SH3) domain profile.	74	134	15.087	IPR001452	SH3 domain	GO:0005515
TR16006|c1_g1_i1|m.2313	146	Hexokinase domain profile.	1	138	10.002	IPR001312	Hexokinase	GO:0001678|GO:0004396|GO:0005524|GO:0005536|GO:0005975|GO:0046835	KEGG: 00010+2.7.1.1|KEGG: 00051+2.7.1.1|KEGG: 00052+2.7.1.1|KEGG: 00500+2.7.1.1|KEGG: 00520+2.7.1.1|KEGG: 00521+2.7.1.1|KEGG: 00524+2.7.1.1|MetaCyc: PWY-2722|MetaCyc: PWY-5661|MetaCyc: PWY-621	TR108119|c0_g1_i1|m.108702	134	Cadherin domain	51	130	1.7e-16	IPR002126	Cadherin	GO:0005509|GO:0007156|GO:0016020			TR13211|c0_g1_i1|m.1724	301	Protein kinase domain	4	224	6.9e-35	IPR000719	Protein kinase domain	GO:0004672|GO:0005524|GO:0006468
TR16032|c0_g1_i1|m.2321	165		2	103	5.3e-31	IPR017849	Alkaline phosphatase-like, alpha/beta/alpha	GO:0003824|GO:0008152		TR108144|c0_g1_i1|m.108704	109		3	87	1.84e-05	IPR013320	Concanavalin A-like lectin/glucanase domain				TR13211|c0_g1_i1|m.1725	133		82	103	-
TR16037|c2_g1_i1|m.2323	128	Ran-interacting Mog1 protein	2	85	1.3e-14	IPR007681	Ran-interacting Mog1 protein			TR108182|c0_g1_i1|m.108708	105		49	104	3.67e-06	IPR000209	Peptidase S8/S53 domain	GO:0004252|GO:0006508			TR13212|c0_g2_i1|m.1727	110		1	45	1.1e-14
TR16043|c0_g1_i1|m.2326	200		136	192	0.00073	IPR011989	Armadillo-like helical			TR1082|c0_g1_i1|m.445	385		235	256	-						TR13214|c0_g1_i1|m.1728	126		29	126	3.8e-32
TR16050|c0_g1_i1|m.2328	168	Alpha amylase, catalytic domain	60	165	2.1e-45	IPR006047	Glycosyl hydrolase, family 13, catalytic domain	GO:0003824|GO:0005975|GO:0043169		TR108209|c0_g1_i1|m.108718	130	NOP5NT (NUC127) domain	4	44	6.1e-06	IPR012974	NOP5, N-terminal				TR13224|c0_g1_i1|m.1732	323		139	160	-
TR16070|c0_g1_i1|m.2329	237	Proline rich extensin signature	173	198	4.7e-10					TR108247|c0_g1_i1|m.108723	143	Protein kinase domain profile.	1	124	12.867	IPR000719	Protein kinase domain	GO:0004672|GO:0005524|GO:0006468			TR13224|c0_g2_i1|m.1734	323		139	160	-
TR1608|c0_g2_i1|m.2341	160		57	77	-					TR108261|c0_g1_i1|m.108725	164	Serine/Threonine protein kinases, catalytic domain	6	162	0.00029	IPR002290	Serine/threonine/dual specificity protein kinase, catalytic domain	GO:0004672|GO:0005524|GO:0006468			TR13240|c0_g1_i1|m.1743	102	Poly(ADP-ribose) polymerase, regulatory domain	2	99	9.9e-32	IPR004102	Poly(ADP-ribose) polymerase, regulatory domain	GO:0003950|GO:0006471
TR16081|c1_g1_i1|m.2334	242	4Fe-4S ferredoxin-type iron-sulfur binding domain profile.	152	185	7.458	IPR017896	4Fe-4S ferredoxin-type, iron-sulphur binding domain			TR108276|c0_g1_i1|m.108727	102	Cytochrome oxidase assembly protein	11	102	1.1e-27	IPR003780	COX15/CtaA family	GO:0006784|GO:0016021|GO:0016627|GO:0055114	UniPathway: UPA00269		TR13247|c0_g1_i1|m.1748	106		1	106	3e-62	IPR004598	Transcription factor TFIIH subunit p52/Tfb2	GO:0000439|GO:0004003|GO:0005634|GO:0006289
TR16082|c0_g1_i1|m.2335	162	Tim17/Tim22/Tim23/Pmp24 family	13	122	1e-07	IPR003397	Mitochondrial inner membrane translocase subunit Tim17/Tim22/Tim23/peroxisomal protein PMP24			TR108288|c0_g1_i1|m.108729	106		7	103	7.8e-12						TR13249|c0_g1_i1|m.1749	174	tRNA (Guanine-1)-methyltransferase	116	162	6.2e-06	IPR016009	tRNA methyltransferase TRMD/TRM10-type domain		MetaCyc: PWY-6829|MetaCyc: PWY-7285|MetaCyc: PWY-7286
TR16085|c0_g1_i1|m.2337	137		44	118	9.3e-05	IPR029063	S-adenosyl-L-methionine-dependent methyltransferase			TR108356|c0_g1_i1|m.108733	128		2	61	5.2e-08	IPR013783	Immunoglobulin-like fold				TR13253|c0_g1_i1|m.1750	119		18	39	-
TR16087|c1_g1_i1|m.2338	107		4	73	3.1e-06	IPR027417	P-loop containing nucleoside triphosphate hydrolase			TR108360|c0_g1_i1|m.108735	100	PMP-22/EMP/MP20/Claudin tight junction	5	73	6.7e-10	IPR004031	PMP-22/EMP/MP20/Claudin superfamily	GO:0016021			TR13259|c0_g2_i1|m.1754	114		8	55	0.00096	IPR011029	Death-like domain
TR16088|c0_g1_i1|m.2340	102		18	100	1.7e-29	IPR004205	Cytochrome b-c1 complex subunit 8	GO:0008121		TR1084|c1_g1_i1|m.449	283	Zinc finger THAP-type profile	29	108	15.157	IPR006612	Zinc finger, C2CH-type	GO:0003676			TR13265|c0_g1_i1|m.1757	124		59	119	3.2e-06	IPR016186	C-type lectin-like
TR16094|c0_g1_i1|m.2342	116	Protein kinase domain profile.	1	116	26.648	IPR000719	Protein kinase domain	GO:0004672|GO:0005524|GO:0006468		TR108402|c0_g1_i1|m.108740	101	Glutaredoxin	25	91	1.4e-11	IPR002109	Glutaredoxin	GO:0009055|GO:0015035|GO:0045454			TR13268|c0_g1_i1|m.1760	109	Trp-Asp (WD) repeats profile.	7	48	18.195	IPR001680	WD40 repeat	GO:0005515
TR16104|c0_g1_i1|m.2347	139		8	139	4e-12	IPR013762	Integrase-like, catalytic domain	GO:0003677|GO:0006310|GO:0015074		TR108408|c0_g1_i1|m.108741	142	Myosin head (motor domain)	26	141	6.3e-31	IPR001609	Myosin head, motor domain	GO:0003774|GO:0005524|GO:0016459			TR13272|c0_g2_i1|m.1764	300	Domain in SPla and the RYanodine Receptor.	88	214	1.8e-09	IPR003877	SPRY domain	GO:0005515
TR1612|c0_g1_i1|m.2353	191	Methylenetetrahydrofolate reductase	60	189	1.5e-41	IPR003171	Methylenetetrahydrofolate reductase	GO:0004489|GO:0006555|GO:0055114	KEGG: 00670+1.5.1.20|KEGG: 00720+1.5.1.20|MetaCyc: PWY-2201|MetaCyc: PWY-3841|UniPathway: UPA00193	TR10841|c0_g1_i1|m.4708	289		28	273	4.8e-60	IPR007734	Heparan sulphate 2-O-sulfotransferase	GO:0008146|GO:0016021			TR13275|c0_g1_i1|m.1766	308	Brix domain	62	241	2.4e-41	IPR007109	Brix domain
TR1612|c0_g2_i1|m.2354	144	Methylenetetrahydrofolate reductase	42	142	3.8e-31	IPR003171	Methylenetetrahydrofolate reductase	GO:0004489|GO:0006555|GO:0055114	KEGG: 00670+1.5.1.20|KEGG: 00720+1.5.1.20|MetaCyc: PWY-2201|MetaCyc: PWY-3841|UniPathway: UPA00193	TR10841|c0_g2_i1|m.4709	196		2	180	8.1e-41	IPR007734	Heparan sulphate 2-O-sulfotransferase	GO:0008146|GO:0016021			TR13275|c0_g3_i1|m.1770	308	Brix domain	62	241	2.4e-41	IPR007109	Brix domain
TR16120|c0_g1_i1|m.2352	172		39	93	1e-10	IPR009060	UBA-like	GO:0005515		TR108427|c0_g1_i1|m.108745	142	Calcium-binding EGF domain	87	125	1.2e-08	IPR001881	EGF-like calcium-binding domain	GO:0005509			TR13276|c0_g2_i1|m.1772	255		180	201	-
TR16137|c1_g1_i1|m.2361	124	Reverse transcriptase (RT) catalytic domain profile.	1	120	13.385	IPR000477	Reverse transcriptase domain			TR108475|c0_g1_i1|m.108749	100	EGF-like domain profile.	59	99	11.536	IPR000742	Epidermal growth factor-like domain	GO:0005515			TR13279|c0_g1_i1|m.1774	177	UTP--glucose-1-phosphate uridylyltransferase	1	177	3.3e-37	IPR002618	UTP--glucose-1-phosphate uridylyltransferase family	GO:0008152|GO:0070569
TR16148|c0_g1_i1|m.2362	581	Mu homology domain (MHD) profile.	300	568	19.07	IPR028565	Mu homology domain			TR108476|c0_g1_i1|m.108751	114	ankyrin repeats	70	104	72	IPR002110	Ankyrin repeat	GO:0005515			TR13282|c0_g1_i1|m.1775	143	LEM domain	3	40	5.5e-12	IPR003887	LEM domain
TR16154|c1_g1_i1|m.2366	270		144	171	4e-10	IPR013087	Zinc finger C2H2-type/integrase DNA-binding domain	GO:0003676		TR108503|c0_g1_i1|m.108752	102		73	94	-						TR13287|c0_g1_i1|m.1777	133	TIGR00269: TIGR00269 family protein	31	130	2.9e-19	IPR000541	Cytoplasmic tRNA 2-thiolation protein 1	GO:0000049|GO:0002098|GO:0034227	UniPathway: UPA00988
TR16170|c0_g1_i1|m.2370	293	IPT/TIG domain	226	281	7.1e-09	IPR002909	IPT domain	GO:0005515		TR108508|c0_g1_i1|m.108753	141		91	119	-						TR13288|c0_g1_i1|m.1778	162	Ig-like domain profile.	1	70	11.551	IPR007110	Immunoglobulin-like domain	GO:0005515
TR16170|c0_g2_i1|m.2371	293	IPT/TIG domain	226	281	7.1e-09	IPR002909	IPT domain	GO:0005515		TR10851|c0_g1_i1|m.4712	99		9	99	6.9e-32						TR13296|c0_g1_i1|m.1781	119	Actin	1	119	0.00024	IPR004000	Actin family
TR16170|c1_g1_i1|m.2372	159	Protein kinases ATP-binding region signature.	114	144	-	IPR017441	Protein kinase, ATP binding site	GO:0005524		TR108529|c0_g1_i1|m.108756	154		27	126	1.1e-14						TR13308|c0_g1_i1|m.1783	205	Proteasome beta-type subunits signature.	12	59	-	IPR016050	Proteasome beta-type subunit, conserved site	GO:0004175|GO:0005839|GO:0051603	Reactome: REACT_11045|Reactome: REACT_13|Reactome: REACT_13635|Reactome: REACT_152|Reactome: REACT_1538|Reactome: REACT_383|Reactome: REACT_578|Reactome: REACT_6185|Reactome: REACT_6850
TR16171|c0_g1_i1|m.2373	112		2	26	-					TR108530|c0_g1_i1|m.108757	147		121	142	-						TR13323|c0_g1_i1|m.1788	196		31	196	2.4e-32
TR16179|c0_g1_i2|m.2379	162	UbiA prenyltransferase family	6	133	1.2e-14	IPR000537	UbiA prenyltransferase family	GO:0004659|GO:0016021		TR10855|c0_g1_i1|m.4715	103		76	100	8.1e-05	IPR013087	Zinc finger C2H2-type/integrase DNA-binding domain	GO:0003676			TR13325|c0_g1_i1|m.1790	106	Ring finger	30	68	2.5e-05	IPR001841	Zinc finger, RING-type	GO:0005515|GO:0008270
TR16183|c0_g1_i1|m.2383	202		13	191	2.18e-07	IPR011010	DNA breaking-rejoining enzyme, catalytic core	GO:0003677		TR108552|c0_g1_i1|m.108759	176	Eukaryotic homologues of bacterial periplasmic substrate binding proteins.	1	175	4e-07	IPR001320	Ionotropic glutamate receptor	GO:0004970|GO:0016020			TR13330|c0_g1_i1|m.1792	163		1	123	6.4e-41	IPR001563	Peptidase S10, serine carboxypeptidase	GO:0004185|GO:0006508
TR16185|c1_g2_i1|m.2385	221	Sodium:neurotransmitter symporter family	11	220	2.6e-70	IPR000175	Sodium:neurotransmitter symporter	GO:0005328|GO:0006836|GO:0016021		TR108584|c0_g1_i1|m.108763	143		71	99	-						TR13333|c0_g1_i1|m.1795	177	Subtilase family	49	177	1.1e-33	IPR000209	Peptidase S8/S53 domain	GO:0004252|GO:0006508
TR16188|c0_g1_i1|m.2387	145		69	144	8.1e-31	IPR005111	MoeA, C-terminal, domain IV	GO:0032324	MetaCyc: PWY-6823|UniPathway: UPA00344	TR108603|c0_g1_i1|m.108764	175		1	175	3.6e-48	IPR005203	Hemocyanin, C-terminal				TR13336|c0_g2_i1|m.1797	228	helix loop helix domain	122	178	6.5e-11	IPR011598	Myc-type, basic helix-loop-helix (bHLH) domain	GO:0046983
TR16198|c0_g1_i1|m.2390	148		41	134	7.3e-05	IPR012337	Ribonuclease H-like domain	GO:0003676		TR108625|c0_g1_i1|m.108765	102		5	92	2.1e-07	IPR013762	Integrase-like, catalytic core	GO:0003677|GO:0006310|GO:0015074			TR13336|c0_g3_i1|m.1799	228	helix loop helix domain	122	178	6.5e-11	IPR011598	Myc-type, basic helix-loop-helix (bHLH) domain	GO:0046983
TR162|c0_g1_i1|m.2449	116		63	115	5.5e-07	IPR016181	Acyl-CoA N-acyltransferase			TR108626|c0_g1_i1|m.108766	161		1	74	6.3e-36	IPR028325	Voltage-gated potassium channel	GO:0005249|GO:0006813|GO:0008076			TR13338|c0_g1_i1|m.1801	448	Protein of unknown function (DUF1154)	198	244	1e-18	IPR009535	Phosphatidylinositol-4, 5-bisphosphate phosphodiesterase beta, conserved site	GO:0004435|GO:0005509|GO:0006629	KEGG: 00562+3.1.4.11|MetaCyc: PWY-6351|MetaCyc: PWY-6367|MetaCyc: PWY-7039|Reactome: REACT_14797|Reactome: REACT_15295
TR1620|c0_g1_i1|m.2396	104	Zinc finger C2H2 type domain profile.	61	89	9.12	IPR007087	Zinc finger, C2H2	GO:0046872		TR108639|c0_g1_i1|m.108767	131	t-SNARE coiled-coil homology domain profile.	39	101	12.222	IPR000727	Target SNARE coiled-coil domain	GO:0005515			TR13338|c0_g2_i1|m.1803	161	PLC-beta C terminal	12	160	7.8e-06	IPR014815	PLC-beta, C-terminal	GO:0004435|GO:0005509|GO:0016042	KEGG: 00562+3.1.4.11|MetaCyc: PWY-6351|MetaCyc: PWY-6367|MetaCyc: PWY-7039|Reactome: REACT_13685|Reactome: REACT_14797|Reactome: REACT_1505|Reactome: REACT_15295|Reactome: REACT_15380
TR1620|c0_g2_i1|m.2397	104	Zinc finger C2H2 type domain profile.	61	89	9.12	IPR007087	Zinc finger, C2H2	GO:0046872		TR108658|c0_g1_i1|m.108769	116	Steroid hormone receptor signature	51	72	2.58972e-06	IPR001723	Steroid hormone receptor	GO:0003677|GO:0003707|GO:0005634|GO:0006355	Reactome: REACT_71		TR13338|c0_g3_i1|m.1804	320	Protein of unknown function (DUF1154)	198	244	5.6e-18	IPR009535	Phosphatidylinositol-4, 5-bisphosphate phosphodiesterase beta, conserved site	GO:0004435|GO:0005509|GO:0006629	KEGG: 00562+3.1.4.11|MetaCyc: PWY-6351|MetaCyc: PWY-6367|MetaCyc: PWY-7039|Reactome: REACT_14797|Reactome: REACT_15295
TR16205|c0_g1_i1|m.2391	443		80	435	8.11e-115	IPR000569	HECT domain	GO:0004842	UniPathway: UPA00143	TR108717|c0_g1_i1|m.108771	157		132	153	-						TR1334|c0_g1_i1|m.1817	111	Domain of unknown function (DUF758)	7	111	1.1e-45	IPR008477	Protein of unknown function DUF758
TR16206|c0_g1_i1|m.2394	147	Ribonuclease H2 non-catalytic subunit (Ylr154p-like)	19	130	1.5e-13	IPR013924	Ribonuclease H2, subunit C			TR108735|c0_g1_i1|m.108778	102		1	54	-						TR13343|c0_g1_i1|m.1806	357		70	91	-
TR1622|c0_g2_i1|m.2402	186	ankyrin repeats	9	38	1.5e-05	IPR002110	Ankyrin repeat	GO:0005515		TR108748|c0_g1_i1|m.108779	122		1	119	0.00037	IPR003100	PAZ domain	GO:0005515			TR13343|c0_g2_i1|m.1808	357		70	91	-
TR16222|c0_g1_i1|m.2398	217		92	178	2.09e-06	IPR009075	Acyl-CoA dehydrogenase/oxidase C-terminal	GO:0016627|GO:0055114		TR108754|c0_g1_i1|m.108781	104		28	80	5.4e-05						TR13348|c0_g1_i1|m.1812	151		9	142	4.2e-29
TR16229|c0_g1_i1|m.2401	127		19	94	6.3e-06	IPR023109	Integrase/recombinase, N-terminal			TR108768|c0_g1_i1|m.108783	111		57	110	1.95e-06						TR13348|c0_g2_i1|m.1813	248		2	239	1.5e-45
TR16234|c0_g2_i1|m.2403	272		52	240	2.4e-39	IPR029063	S-adenosyl-L-methionine-dependent methyltransferase			TR1088|c0_g1_i1|m.452	120	SOCS box	68	111	2.9e-05	IPR001496	SOCS protein, C-terminal	GO:0035556	UniPathway: UPA00143		TR13350|c0_g1_i1|m.1818	119		2	116	5.1e-38	IPR027640	Kinesin-like protein	GO:0003777|GO:0005871|GO:0007018
TR16236|c0_g1_i1|m.2406	190	Elongation complex protein 6	37	175	1.3e-30	IPR018627	Elongation complex protein 6	GO:0033588		TR1088|c0_g2_i1|m.454	132	SOCS box	80	123	3.5e-05	IPR001496	SOCS protein, C-terminal	GO:0035556	UniPathway: UPA00143		TR13351|c0_g2_i1|m.1820	377		76	347	1.1e-48	IPR026767	Transmembrane protein 151
TR1624|c0_g2_i1|m.2417	179	Low-density lipoprotein receptor domain class A	44	79	2.4e-09	IPR002172	Low-density lipoprotein (LDL) receptor class A repeat	GO:0005515		TR108801|c0_g1_i1|m.108786	106		16	91	1.83e-07						TR13358|c0_g1_i1|m.1824	178	PARP catalytic domain profile.	1	178	40.464	IPR012317	Poly(ADP-ribose) polymerase, catalytic domain	GO:0003950
TR16241|c0_g1_i1|m.2409	111	Rhomboid family	2	37	3.9e-05	IPR022764	Peptidase S54, rhomboid domain	GO:0004252|GO:0016021		TR108842|c0_g1_i1|m.108794	143		1	105	2.8e-34	IPR000215	Serpin family	GO:0005615			TR13366|c1_g1_i1|m.1825	105		6	89	2.6e-06
TR16246|c0_g1_i1|m.2411	218		10	197	4.4e-07	IPR015943	WD40/YVTN repeat-like-containing domain	GO:0005515		TR108845|c0_g1_i1|m.108795	162	Calponin homology domain profile.	52	141	8.653	IPR001715	Calponin homology domain	GO:0005515			TR13368|c0_g1_i2|m.1828	221	Zinc finger DHHC-type profile.	179	221	25.261	IPR001594	Zinc finger, DHHC-type, palmitoyltransferase	GO:0008270
TR16246|c0_g2_i1|m.2413	219		10	197	4.9e-07	IPR015943	WD40/YVTN repeat-like-containing domain	GO:0005515		TR108859|c0_g1_i1|m.108796	118	Subtilase family	2	113	3.2e-17	IPR000209	Peptidase S8/S53 domain	GO:0004252|GO:0006508			TR13373|c0_g1_i1|m.1831	254	GDA1/CD39 (nucleoside phosphatase) family	1	218	2.3e-47	IPR000407	Nucleoside phosphatase GDA1/CD39	GO:0016787
TR16249|c0_g1_i1|m.2415	537		299	420	1.57e-21	IPR000157	Toll/interleukin-1 receptor homology (TIR) domain	GO:0005515|GO:0007165		TR108863|c0_g1_i1|m.108800	118		32	112	1.6e-25						TR1338|c0_g1_i1|m.1837	297	v-SNARE coiled-coil homology domain profile.	232	296	9.369	IPR001388	Synaptobrevin	GO:0016021|GO:0016192
TR16250|c0_g1_i1|m.2418	151		10	132	2.78e-12					TR108876|c0_g1_i1|m.108802	154	DnaJ domain	28	95	6.9e-25	IPR001623	DnaJ domain				TR13389|c0_g1_i1|m.1834	336		1	335	4.4e-170
TR16258|c0_g1_i1|m.2422	137		17	136	1.6e-05					TR108888|c0_g1_i1|m.108803	131		1	131	7.6e-55	IPR017782	Hydroxyacylglutathione hydrolase	GO:0004416|GO:0006750|GO:0008270	KEGG: 00620+3.1.2.6|MetaCyc: PWY-5386|UniPathway: UPA00619		TR13389|c0_g3_i1|m.1836	337		1	336	1.4e-167
TR16258|c0_g2_i1|m.2423	137		17	136	1.7e-05					TR108892|c0_g1_i1|m.108804	101	Major Facilitator Superfamily	21	101	2.1e-08	IPR011701	Major facilitator superfamily	GO:0016021|GO:0055085			TR13394|c0_g1_i1|m.1839	521	Domain present in PSD-95, Dlg, and ZO-1/2.	274	348	1.7e-15	IPR001478	PDZ domain	GO:0005515
TR16260|c0_g1_i1|m.2424	109	Mitochondrial F1F0-ATP synthase, subunit f	4	104	7.3e-39	IPR019344	Mitochondrial F1-F0 ATP synthase subunit F, predicted			TR108899|c0_g1_i1|m.108807	104		2	102	2.47e-09	IPR010989	t-SNARE	GO:0016020|GO:0016192			TR13398|c0_g1_i2|m.1841	133	Mono-functional DNA-alkylating methyl methanesulfonate N-term	1	117	1.2e-20
TR16274|c1_g1_i1|m.2428	110		57	82	0.00013	IPR013087	Zinc finger C2H2-type/integrase DNA-binding domain	GO:0003676		TR108925|c0_g1_i1|m.108812	152	Glucokinase	1	58	9.4e-14	IPR003836	Glucokinase	GO:0004340|GO:0005524|GO:0006096|GO:0051156	KEGG: 00010+2.7.1.2|KEGG: 00052+2.7.1.2|KEGG: 00500+2.7.1.2|KEGG: 00520+2.7.1.2|KEGG: 00521+2.7.1.2|KEGG: 00524+2.7.1.2|MetaCyc: PWY-2723|MetaCyc: PWY-5514|MetaCyc: PWY-7238|MetaCyc: PWY-7385		TR13400|c0_g2_i1|m.1845	292		189	267	4.2e-15
TR16275|c1_g1_i1|m.2429	256	Proteasome alpha-type subunits signature.	19	41	-	IPR000426	Proteasome alpha-subunit, N-terminal domain	GO:0004175|GO:0006511|GO:0019773	Reactome: REACT_11045|Reactome: REACT_13|Reactome: REACT_13635|Reactome: REACT_152|Reactome: REACT_1538|Reactome: REACT_383|Reactome: REACT_578|Reactome: REACT_6185|Reactome: REACT_6850	TR108947|c0_g1_i1|m.108814	240		94	237	4.5e-73						TR13403|c0_g1_i1|m.1848	172		1	81	1.6e-25	IPR012677	Nucleotide-binding alpha-beta plait domain	GO:0000166
TR16276|c0_g1_i1|m.2431	114		1	112	7.5e-13					TR108961|c0_g1_i1|m.108816	148		102	119	3.5e-05	IPR001878	Zinc finger, CCHC-type	GO:0003676|GO:0008270			TR13404|c0_g1_i1|m.1852	244	ig-like, plexins, transcription factors	63	157	5.3e-13	IPR002909	IPT domain	GO:0005515
TR16282|c0_g2_i1|m.2438	226	DDE superfamily endonuclease	75	222	3.5e-34	IPR027806	Harbinger transposase-derived nuclease domain			TR108993|c0_g1_i1|m.108820	132	Dopey, N-terminal	2	96	1.4e-08	IPR007249	Dopey, N-terminal				TR13404|c0_g2_i1|m.1853	256	IPT/TIG domain	196	243	5.9e-06	IPR002909	IPT domain	GO:0005515
TR16291|c0_g1_i1|m.2441	516	UDP-glucoronosyl and UDP-glucosyl transferase	21	496	1e-81	IPR002213	UDP-glucuronosyl/UDP-glucosyltransferase	GO:0008152|GO:0016758		TR109010|c0_g1_i1|m.108822	104	TGF-beta propeptide	19	96	1.8e-07	IPR001111	Transforming growth factor-beta, N-terminal	GO:0008083|GO:0040007			TR13406|c0_g1_i1|m.1854	178		90	162	1.1e-17	IPR001478	PDZ domain	GO:0005515
TR16292|c0_g1_i1|m.2442	109		2	22	-					TR109012|c0_g1_i1|m.108823	106	Treslin N-terminus	8	105	8.3e-12						TR13407|c0_g1_i2|m.1855	110		16	105	8.7e-30
TR16292|c0_g2_i1|m.2443	306	TPR repeat profile.	174	207	8.26	IPR019734	Tetratricopeptide repeat	GO:0005515		TR109027|c0_g1_i1|m.108824	124		2	124	2.3e-79	IPR030332	Sarcoplasmic/endoplasmic reticulum calcium ATPase 1	GO:0005388|GO:0005524|GO:0005783|GO:0016021|GO:0033017|GO:0070588			TR13410|c0_g1_i1|m.1856	129		26	110	2.9e-24	IPR012677	Nucleotide-binding alpha-beta plait domain	GO:0000166
TR16292|c0_g2_i2|m.2445	231	Tetratricopeptide repeat	176	208	0.00028	IPR001440	Tetratricopeptide repeat 1	GO:0005515		TR10904|c0_g1_i1|m.4723	172	Histidine phosphatase superfamily (branch 2)	2	171	8.7e-23	IPR000560	Histidine phosphatase superfamily, clade-2	GO:0003993			TR13413|c0_g1_i1|m.1858	371	Dynamin, GTPase	9	182	0.0033	IPR001401	Dynamin, GTPase domain	GO:0003924|GO:0005525
TR16309|c1_g1_i1|m.2452	154	U1-like zinc finger	62	96	9.4e-05	IPR003604	Zinc finger, U1-type	GO:0003676|GO:0008270		TR1091|c0_g1_i1|m.457	143	Ribosomal protein L24 signature.	52	70	-	IPR005825	Ribosomal protein L24/L26, conserved site	GO:0003735|GO:0005622|GO:0005840|GO:0006412			TR13415|c0_g1_i1|m.1859	525		140	264	2.47e-24	IPR008936	Rho GTPase activation protein	GO:0007165
TR16321|c0_g1_i1|m.2457	244		121	244	7e-24					TR109102|c0_g1_i1|m.108833	138		94	137	1.9e-07	IPR012340	Nucleic acid-binding, OB-fold				TR13416|c0_g1_i1|m.1861	106		62	83	-
TR16321|c0_g2_i1|m.2458	244		121	244	7e-24					TR109103|c0_g1_i1|m.108834	111	BTB/POZ domain	3	48	8.5e-07	IPR013069	BTB/POZ	GO:0005515			TR13416|c0_g1_i2|m.1862	144		57	143	4.6e-08	IPR023631	Amidase signature domain		KEGG: 00970+6.3.5.7|MetaCyc: PWY-5921
TR16342|c0_g1_i1|m.2467	311	Regucalcin signature	240	253	4.63e-11	IPR008367	Regucalcin	GO:0005509|GO:0030234	KEGG: 00030+3.1.1.17|KEGG: 00053+3.1.1.17|KEGG: 00930+3.1.1.17|MetaCyc: PWY-2221|MetaCyc: PWY-5530|MetaCyc: PWY-7165	TR109106|c0_g1_i1|m.108835	104	Cytochrome c family profile.	11	104	13.096	IPR009056	Cytochrome c-like domain	GO:0009055|GO:0020037			TR13421|c0_g1_i1|m.1865	162	Centromere/kinetochore Zw10	36	156	2.3e-30	IPR009361	RZZ complex, subunit Zw10	GO:0000775|GO:0005634|GO:0007067
TR16342|c0_g2_i1|m.2468	150	Senescence marker protein-30 (SMP30) family signature	24	41	2.7e-12	IPR005511	Senescence marker protein-30 (SMP-30)			TR109124|c0_g1_i1|m.108837	99		10	96	3.7e-23						TR13422|c0_g1_i2|m.1867	158		54	158	2.5e-28	IPR016162	Aldehyde dehydrogenase N-terminal domain	GO:0008152|GO:0016491|GO:0055114
TR16349|c0_g1_i1|m.2470	230	3-beta hydroxysteroid dehydrogenase/isomerase family	1	152	6.8e-37	IPR002225	3-beta hydroxysteroid dehydrogenase/isomerase	GO:0003854|GO:0006694|GO:0016616|GO:0055114		TR109126|c0_g1_i1|m.108838	203		2	202	9.55e-66	IPR001030	Aconitase/3-isopropylmalate dehydratase large subunit, alpha/beta/alpha domain	GO:0008152	KEGG: 00290+4.2.1.33|UniPathway: UPA00048		TR13424|c0_g1_i1|m.1868	361		83	104	-
TR1635|c0_g1_i1|m.2480	179		3	84	5.59e-13	IPR012336	Thioredoxin-like fold			TR10916|c0_g1_i1|m.4728	145		115	136	-						TR13436|c0_g1_i1|m.1871	100		16	90	5.3e-16	IPR001781	Zinc finger, LIM-type	GO:0008270
TR16354|c0_g2_i1|m.2474	296	Phospholipid-translocating P-type ATPase C-terminal	29	216	8.6e-41					TR109196|c0_g1_i1|m.108849	219	Glucokinase	20	201	4e-35	IPR003836	Glucokinase	GO:0004340|GO:0005524|GO:0006096|GO:0051156	KEGG: 00010+2.7.1.2|KEGG: 00052+2.7.1.2|KEGG: 00500+2.7.1.2|KEGG: 00520+2.7.1.2|KEGG: 00521+2.7.1.2|KEGG: 00524+2.7.1.2|MetaCyc: PWY-2723|MetaCyc: PWY-5514|MetaCyc: PWY-7238|MetaCyc: PWY-7385		TR13437|c0_g1_i1|m.1872	141	2-oxoacid dehydrogenases acyltransferase (catalytic domain)	1	138	7.1e-52	IPR001078	2-oxoacid dehydrogenase acyltransferase, catalytic domain	GO:0008152|GO:0016746
TR16354|c0_g2_i2|m.2476	256	Phospholipid-translocating P-type ATPase C-terminal	14	176	5.9e-30					TR10921|c0_g2_i1|m.4729	309	NMDA receptor-regulated gene protein 2 C-terminus	71	273	5.7e-30	IPR019535	Little elongation complex subunit 2 , C-terminal	GO:0008023			TR13438|c0_g1_i1|m.1874	152	Protein family FAM105 signature	28	45	5.2e-08	IPR023235	FAM105
TR16368|c0_g1_i1|m.2482	304	Alpha amylase, C-terminal all-beta domain	222	302	1.2e-10	IPR006048	Alpha-amylase/branching enzyme, C-terminal all beta	GO:0003824|GO:0005975|GO:0043169	KEGG: 00500+2.4.1.18|MetaCyc: PWY-5067|MetaCyc: PWY-622|Reactome: REACT_474	TR109212|c0_g1_i1|m.108850	185		65	107	-						TR13442|c0_g1_i1|m.1876	144	WD domain, G-beta repeat	122	142	0.0077	IPR001680	WD40 repeat	GO:0005515
TR16368|c1_g1_i1|m.2485	142	Alpha amylase, catalytic domain	33	141	0.00013	IPR006047	Glycosyl hydrolase, family 13, catalytic domain	GO:0003824|GO:0005975|GO:0043169		TR109241|c0_g1_i1|m.108854	111	GCC2 and GCC3	23	71	4.1e-09	IPR011641	Tyrosine-protein kinase ephrin type A/B receptor-like				TR13461|c0_g1_i1|m.1888	237		206	237	3.2e-14	IPR027640	Kinesin-like protein	GO:0003777|GO:0005871|GO:0007018
TR16371|c0_g1_i1|m.2487	225	RhoGAP domain	52	202	3.3e-43	IPR000198	Rho GTPase-activating protein domain	GO:0007165	Reactome: REACT_11044	TR10925|c0_g1_i1|m.4732	168	Gemini of Cajal bodies-associated protein 8	20	167	2.7e-17						TR13461|c0_g1_i2|m.1889	231		200	231	3.2e-14	IPR027640	Kinesin-like protein	GO:0003777|GO:0005871|GO:0007018
TR16380|c0_g1_i1|m.2489	171		5	125	1.31e-32	IPR008689	ATPase, F0 complex, subunit D, mitochondrial	GO:0000276|GO:0015078|GO:0015986		TR10925|c0_g2_i1|m.4733	252	Gemini of Cajal bodies-associated protein 8	20	247	2.8e-47						TR13462|c0_g1_i1|m.1890	120	Calponin homology (CH) domain	6	54	2.9e-05	IPR001715	Calponin homology domain	GO:0005515
TR16383|c0_g1_i1|m.2497	389		173	194	-					TR109265|c0_g1_i1|m.108855	109	Chaperonin 10 Kd subunit	19	108	1.5e-07	IPR020818	Chaperonin Cpn10	GO:0005737|GO:0006457			TR13477|c0_g1_i1|m.1894	185		14	138	7.72e-35	IPR016180	Ribosomal protein L10e/L16	GO:0003735|GO:0005840|GO:0006412
TR16383|c2_g1_i1|m.2499	193		52	72	-					TR109287|c0_g1_i1|m.108857	113	Calcineurin-like phosphoesterase	20	98	2.1e-06	IPR004843	Calcineurin-like phosphoesterase domain, apaH type	GO:0016787			TR13478|c0_g2_i1|m.1895	147	Superfamilies 1 and 2 helicase C-terminal domain profile.	1	94	11.161	IPR001650	Helicase, C-terminal
TR16384|c0_g1_i1|m.2500	184		70	98	2.9e-11	IPR013087	Zinc finger C2H2-type/integrase DNA-binding domain	GO:0003676		TR109294|c0_g1_i1|m.108858	143		1	143	1.5e-88	IPR002043	Uracil-DNA glycosylase	GO:0004844|GO:0006281|GO:0006284			TR1348|c0_g1_i1|m.1911	321		223	319	4.7e-26	IPR002073	3'5'-cyclic nucleotide phosphodiesterase, catalytic domain	GO:0004114|GO:0007165
TR16386|c0_g1_i1|m.2502	229	galE: UDP-glucose 4-epimerase GalE	1	225	9.1e-89	IPR005886	UDP-glucose 4-epimerase GalE	GO:0003978|GO:0006012	KEGG: 00052+5.1.3.2|KEGG: 00520+5.1.3.2|MetaCyc: PWY-3821|MetaCyc: PWY-6317|MetaCyc: PWY-6397|MetaCyc: PWY-6527|MetaCyc: PWY-7328|MetaCyc: PWY-7344|UniPathway: UPA00214	TR109322|c0_g1_i1|m.108867	156	K homology RNA-binding domain	4	74	0.0024	IPR004087	K Homology domain	GO:0003676			TR1348|c0_g2_i1|m.1912	182		3	177	2.8e-84
TR16386|c0_g2_i1|m.2503	321		321	321	-					TR109329|c0_g1_i1|m.108869	136		1	133	9.4e-30	IPR004468	CTP synthase	GO:0003883|GO:0006221	KEGG: 00240+6.3.4.2|MetaCyc: PWY-7176|MetaCyc: PWY-7177|MetaCyc: PWY-7185|Reactome: REACT_1698|UniPathway: UPA00159		TR13481|c0_g2_i1|m.1900	100		2	100	2.4e-37
TR1639|c0_g2_i1|m.2515	131	Peroxin-3	11	118	6.9e-15	IPR006966	Peroxin-3	GO:0005779|GO:0007031		TR109351|c0_g1_i1|m.108873	101		6	70	3.6e-07	IPR000209	Peptidase S8/S53 domain	GO:0004252|GO:0006508			TR13481|c0_g3_i1|m.1902	126		3	124	4.14e-07	IPR016024	Armadillo-type fold	GO:0005488
TR16393|c0_g1_i1|m.2511	387	FAST kinase-like protein, subdomain 1	139	203	1.5e-08	IPR010622	FAST kinase leucine-rich	GO:0004672		TR109382|c0_g1_i1|m.108874	135	AWS domain profile.	42	93	10.879	IPR006560	AWS domain	GO:0005634|GO:0018024	KEGG: 00310+2.1.1.43		TR13482|c0_g1_i1|m.1903	400	SURP motif repeat profile.	15	57	15.36	IPR000061	SWAP/Surp	GO:0003723|GO:0006396
TR16397|c0_g1_i1|m.2513	345		21	53	0.00014	IPR023211	DNA polymerase, palm domain		KEGG: 00230+2.7.7.7|KEGG: 00240+2.7.7.7	TR109393|c0_g1_i1|m.108876	168		44	168	2.2e-18	IPR001404	Heat shock protein Hsp90 family	GO:0005524|GO:0006457|GO:0006950|GO:0051082			TR13482|c0_g2_i1|m.1904	131		14	45	-
TR164|c0_g2_i1|m.2566	117		9	68	4.27e-05	IPR009019	K homology domain, prokaryotic type	GO:0003723		TR109434|c0_g1_i1|m.108883	100		1	81	1.7e-24						TR13482|c0_g2_i1|m.1906	130		75	106	-
TR16403|c0_g1_i1|m.2517	314		43	179	6.3e-49	IPR013785	Aldolase-type TIM barrel	GO:0003824		TR109477|c0_g1_i1|m.108884	120		13	120	1.8e-17	IPR009080	Aminoacyl-tRNA synthetase, class 1a, anticodon-binding	GO:0000166|GO:0004812|GO:0005524|GO:0006418	Reactome: REACT_71		TR13485|c0_g1_i1|m.1907	149	Nuclear receptor coactivator	94	124	7.2e-05	IPR014920	Nuclear receptor coactivator, Ncoa-type, interlocking	GO:0003713|GO:0005634|GO:0006355|GO:0035257	Reactome: REACT_22258
TR16404|c0_g1_i1|m.2519	118		1	76	2.96e-05					TR109491|c0_g1_i1|m.108886	108	Reverse transcriptase thumb domain	3	31	0.00013	IPR010661	Reverse transcriptase thumb	GO:0003964|GO:0006278			TR13485|c0_g2_i1|m.1908	164	Nuclear receptor coactivator	94	124	8e-05	IPR014920	Nuclear receptor coactivator, Ncoa-type, interlocking	GO:0003713|GO:0005634|GO:0006355|GO:0035257	Reactome: REACT_22258
TR16404|c0_g2_i1|m.2521	118		1	76	2.96e-05					TR109502|c0_g1_i1|m.108888	156		67	94	3.7e-15	IPR013087	Zinc finger C2H2-type/integrase DNA-binding domain	GO:0003676			TR13489|c0_g1_i1|m.1910	216	Domain of unknown function (DUF3497)	50	214	2.9e-11	IPR022624	Domain of unknown function DUF3497
TR16406|c0_g1_i1|m.2523	290	BTB domain profile.	41	108	19.92	IPR000210	BTB/POZ domain	GO:0005515		TR10960|c0_g1_i1|m.4737	152		73	149	8.2e-14	IPR005135	Endonuclease/exonuclease/phosphatase				TR13490|c0_g1_i1|m.1913	214		59	139	3.1e-19	IPR012677	Nucleotide-binding alpha-beta plait domain	GO:0000166
TR16406|c0_g2_i1|m.2525	198	BTB And C-terminal Kelch	51	154	1.1e-06	IPR011705	BTB/Kelch-associated			TR10960|c0_g3_i1|m.4739	289	Leucine-rich repeat profile.	73	95	7.196	IPR001611	Leucine-rich repeat	GO:0005515			TR13490|c0_g2_i1|m.1915	145		58	127	1.3e-16	IPR012677	Nucleotide-binding alpha-beta plait domain	GO:0000166
TR16407|c0_g1_i1|m.2529	234		37	191	6.8e-54	IPR000198	Rho GTPase-activating protein domain	GO:0007165	Reactome: REACT_11044	TR109600|c0_g1_i1|m.108901	104	Glutaminyl-tRNA synthetase, non-specific RNA binding region part 1	4	103	3.5e-12	IPR007639	Glutaminyl-tRNA synthetase, class Ib, non-specific RNA-binding domain, N-terminal	GO:0000166|GO:0004812|GO:0005524|GO:0005737|GO:0006418	KEGG: 00970+6.1.1.18		TR13495|c0_g2_i1|m.1918	284		3	270	7.8e-98	IPR017072	Transcription elongation factor Spt6	GO:0006357|GO:0032784
TR16421|c0_g1_i1|m.2537	137	arch_pth2: peptidyl-tRNA hydrolase	24	136	2.1e-44	IPR002833	Peptidyl-tRNA hydrolase, PTH2	GO:0004045	MetaCyc: PWY-6308	TR109612|c0_g1_i1|m.108904	125		62	83	-						TR1350|c0_g1_i1|m.1930	150	Elongation factor TS	71	122	1.1e-15	IPR014039	Translation elongation factor EFTs/EF1B, dimerisation	GO:0003746|GO:0005622|GO:0006414
TR16425|c0_g1_i1|m.2538	105		2	103	6.67e-10	IPR009030	Insulin-like growth factor binding protein, N-terminal			TR10963|c0_g1_i1|m.4741	146		6	88	1.03e-06						TR13505|c0_g1_i1|m.1925	148		1	148	2e-32	IPR008710	Nicastrin	GO:0016021|GO:0016485
TR16428|c0_g1_i1|m.2539	121		6	106	1.31e-05	IPR020846	Major facilitator superfamily domain			TR10965|c0_g1_i1|m.4743	158		6	158	5.7e-44	IPR008849	Synaphin	GO:0006836|GO:0019905			TR13506|c0_g1_i1|m.1927	209	von Willebrand factor type C domain	43	84	1.7e-06	IPR001007	von Willebrand factor, type C	GO:0005515
TR16428|c0_g1_i2|m.2541	179		7	169	6.93e-08	IPR020846	Major facilitator superfamily domain			TR10965|c0_g2_i1|m.4744	137		6	130	1.8e-39	IPR008849	Synaphin	GO:0006836|GO:0019905			TR13507|c0_g1_i1|m.1929	153		1	153	6.2e-17
TR16452|c0_g1_i1|m.2547	197	Ubiquitin domain profile.	106	188	8.611	IPR000626	Ubiquitin domain	GO:0005515		TR10969|c0_g1_i1|m.4745	179		94	151	4.03e-05	IPR011011	Zinc finger, FYVE/PHD-type				TR1351|c0_g1_i1|m.1936	170	Sodium:neurotransmitter symporter family	1	77	5.2e-18	IPR000175	Sodium:neurotransmitter symporter	GO:0005328|GO:0006836|GO:0016021
TR16464|c0_g1_i1|m.2550	145		2	88	8.15e-17					TR109712|c0_g1_i1|m.108910	140		45	138	1.2e-12	IPR000131	ATPase, F1 complex, gamma subunit	GO:0015986|GO:0045261|GO:0046933|GO:0046961			TR13514|c0_g1_i1|m.1931	162	Kinesin motor domain profile.	1	72	33.291	IPR001752	Kinesin motor domain	GO:0003777|GO:0005524|GO:0007018|GO:0008017
TR1647|c0_g1_i1|m.2553	201	ABC transporter	1	127	3.6e-21	IPR003439	ABC transporter-like	GO:0005524|GO:0016887		TR10975|c0_g1_i1|m.4747	246		36	121	2e-19	IPR012677	Nucleotide-binding alpha-beta plait domain	GO:0000166			TR13520|c0_g1_i1|m.1937	227		190	211	-
TR16470|c0_g1_i1|m.2552	103	Pterin 4 alpha carbinolamine dehydratase	9	101	8e-31	IPR001533	Transcriptional coactivator/pterin dehydratase	GO:0006729|GO:0008124	MetaCyc: PWY-7158	TR109793|c0_g1_i1|m.108916	102		76	100	-						TR13520|c0_g1_i2|m.1939	230		193	214	-
TR16498|c0_g3_i1|m.2565	178		11	174	1.22e-12	IPR011010	DNA breaking-rejoining enzyme, catalytic core	GO:0003677		TR109816|c0_g1_i1|m.108920	136	Copine	36	135	2.3e-09	IPR010734	Copine				TR13523|c0_g1_i1|m.1941	197	Ankyrin repeat profile.	119	139	9.003	IPR002110	Ankyrin repeat	GO:0005515
TR16500|c0_g1_i1|m.2567	99	Prokaryotic membrane lipoprotein lipid attachment site profile.	1	34	5					TR109826|c0_g1_i1|m.108922	151	PPPDE putative peptidase domain	13	86	1.7e-17	IPR008580	PPPDE putative peptidase domain				TR13523|c0_g1_i2|m.1942	159	Ankyrin repeat profile.	119	139	9.003	IPR002110	Ankyrin repeat	GO:0005515
TR16509|c0_g1_i1|m.2570	135	DDE superfamily endonuclease	87	135	3.9e-10	IPR027806	Harbinger transposase-derived nuclease domain			TR10985|c0_g1_i1|m.4754	171		132	153	-						TR13525|c0_g1_i1|m.1944	115	Ubiquitin domain profile.	44	115	10.571	IPR000626	Ubiquitin-like	GO:0005515
TR16515|c0_g1_i1|m.2574	173	Serine/threonine phosphatase family signature	41	68	3.2e-41	IPR006186	Serine/threonine-specific protein phosphatase/bis(5-nucleosyl)-tetraphosphatase	GO:0016787		TR10985|c0_g2_i1|m.4755	137		90	118	-						TR1353|c0_g1_i1|m.1958	106	Zinc finger C2H2 type domain signature.	34	55	-	IPR007087	Zinc finger, C2H2	GO:0046872
TR16515|c1_g1_i1|m.2575	115	Serine/threonine phosphatase family signature	94	115	1.6e-39	IPR006186	Serine/threonine-specific protein phosphatase/bis(5-nucleosyl)-tetraphosphatase	GO:0016787		TR109873|c0_g1_i1|m.108926	160		99	148	-						TR13539|c0_g1_i1|m.1950	436		213	234	-
TR16519|c0_g1_i1|m.2577	456		280	397	1.4e-10	IPR009048	Alpha-macroglobulin, receptor-binding	GO:0005576		TR109920|c0_g1_i1|m.108927	100		1	100	1.3e-72	IPR004790	Isocitrate dehydrogenase NADP-dependent	GO:0004450|GO:0006102|GO:0055114	KEGG: 00020+1.1.1.42|KEGG: 00480+1.1.1.42|KEGG: 00720+1.1.1.42|MetaCyc: PWY-5913|MetaCyc: PWY-6549|MetaCyc: PWY-6728|MetaCyc: PWY-6969|MetaCyc: PWY-7124|MetaCyc: PWY-7254|MetaCyc: PWY-7268		TR13539|c0_g1_i1|m.1951	130	Prokaryotic membrane lipoprotein lipid attachment site profile.	1	18	6
TR16520|c0_g1_i1|m.2581	619	CHDCT2 (NUC038) domain	447	602	2.9e-37	IPR012957	CHD, C-terminal 2	GO:0003677|GO:0005524|GO:0005634|GO:0006355|GO:0008270|GO:0016818		TR109940|c0_g1_i1|m.108931	108		2	108	4.99e-12	IPR016024	Armadillo-type fold	GO:0005488			TR13539|c0_g1_i2|m.1954	440		217	238	-
TR16520|c0_g2_i1|m.2584	619	CHDCT2 (NUC038) domain	447	602	2.9e-37	IPR012957	CHD, C-terminal 2	GO:0003677|GO:0005524|GO:0005634|GO:0006355|GO:0008270|GO:0016818		TR10999|c0_g2_i1|m.4758	130	Uncharacterised protein family (UPF0041)	11	111	5.3e-37	IPR005336	Mitochondrial pyruvate carrier	GO:0005743|GO:0006850			TR13541|c0_g1_i1|m.1959	136	Proline rich extensin signature	63	79	2.2e-09
TR16521|c0_g1_i2|m.2587	212	Dehydrogenase E1 component	1	180	1.4e-80	IPR001017	Dehydrogenase, E1 component	GO:0008152|GO:0016624		TR109991|c0_g1_i1|m.108935	123		1	81	9.4e-38	IPR003008	Tubulin/FtsZ, GTPase domain	GO:0003924			TR13542|c0_g1_i1|m.1960	331	RIM-binding protein of the cytomatrix active zone	7	331	2.8e-52	IPR019323	Active zone protein ELKS	GO:0048786
TR16532|c0_g1_i1|m.2591	278		3	250	3.85e-26					TR11|c0_g1_i1|m.5	107		5	75	5.7e-36						TR13542|c0_g2_i1|m.1962	117	RIM-binding protein of the cytomatrix active zone	5	112	2.8e-15	IPR019323	Active zone protein ELKS	GO:0048786
TR16538|c0_g1_i1|m.2597	172		67	171	4e-25	IPR012337	Ribonuclease H-like domain	GO:0003676		TR110005|c0_g1_i1|m.108938	113		3	45	4.7e-18						TR13544|c0_g1_i1|m.1964	135		23	132	1.01e-25	IPR014044	CAP domain
TR16543|c0_g1_i1|m.2598	127	Transmembrane amino acid transporter protein	19	103	1.1e-05	IPR013057	Amino acid transporter, transmembrane domain			TR110021|c0_g1_i1|m.108941	110		41	62	-						TR13544|c0_g2_i1|m.1966	197		85	194	2.49e-25	IPR014044	CAP domain
TR16544|c0_g1_i1|m.2599	123	TatD related DNase	12	117	6.7e-24	IPR001130	TatD family	GO:0016888		TR110071|c0_g1_i1|m.108949	130		7	119	5.36e-17						TR13546|c0_g1_i1|m.1968	175	Zinc finger C2H2 type domain profile.	138	165	10.367	IPR007087	Zinc finger, C2H2	GO:0046872
TR16545|c1_g1_i1|m.2601	197		126	196	6.9e-11	IPR011990	Tetratricopeptide-like helical domain	GO:0005515		TR110072|c0_g1_i1|m.108950	153	Flavodoxin signature	33	43	7.1e-06	IPR001094	Flavodoxin	GO:0005506|GO:0010181|GO:0055114			TR13546|c0_g2_i1|m.1969	246	Zinc finger C2H2 type domain profile.	209	236	10.367	IPR007087	Zinc finger, C2H2	GO:0046872
TR16551|c0_g1_i1|m.2602	144	cAMP-regulated phosphoprotein/endosulfine conserved region	40	87	9e-10	IPR006760	Endosulphine			TR110091|c0_g1_i1|m.108951	158		56	150	2e-20	IPR002073	3'5'-cyclic nucleotide phosphodiesterase, catalytic domain	GO:0004114|GO:0007165			TR13548|c1_g1_i1|m.1971	113		13	113	2.8e-14	IPR030255	ATP-binding cassette subfamily B member 6	GO:0005524|GO:0016021|GO:0042626|GO:0055085
TR16555|c0_g1_i1|m.2605	416	Aminoacyl-transfer RNA synthetases class-I signature.	21	31	-	IPR001412	Aminoacyl-tRNA synthetase, class I, conserved site	GO:0000166|GO:0004812|GO:0005524|GO:0006418	Reactome: REACT_71	TR1101|c0_g1_i1|m.462	166	S4 domain	45	92	4.9e-07	IPR002942	RNA-binding S4 domain	GO:0003723			TR13559|c0_g1_i1|m.1973	118		62	109	2.4e-12
TR16555|c0_g1_i2|m.2609	339	Aminoacyl-transfer RNA synthetases class-I signature.	21	31	-	IPR001412	Aminoacyl-tRNA synthetase, class I, conserved site	GO:0000166|GO:0004812|GO:0005524|GO:0006418	Reactome: REACT_71	TR110116|c0_g1_i1|m.108953	103		2	58	2.6e-13	IPR015931	Aconitase/3-isopropylmalate dehydratase large subunit, alpha/beta/alpha, subdomain 1/3	GO:0008152	KEGG: 00290+4.2.1.33|UniPathway: UPA00048		TR13563|c0_g1_i1|m.1974	192	Cation-independent mannose-6-phosphate receptor repeat	39	113	2.8e-06	IPR000479	Cation-independent mannose-6-phosphate receptor	GO:0005215|GO:0005737|GO:0006810|GO:0016021
TR16560|c0_g1_i1|m.2616	113	Protein of unknown function (DUF3767)	15	87	9.7e-14	IPR022533	Cox20/FAM36A			TR11013|c0_g1_i1|m.4762	170	Beta-lactamase	37	157	2.6e-08	IPR001466	Beta-lactamase-related				TR13569|c0_g1_i1|m.1975	188		2	135	2.6e-30	IPR003738	Protein of unknown function DUF159
TR16570|c1_g1_i1|m.2621	109	TPR repeat profile.	26	59	8.644	IPR019734	Tetratricopeptide repeat	GO:0005515		TR110179|c0_g1_i1|m.108956	100	Myosin N-terminal SH3-like domain	60	95	3.3e-07	IPR004009	Myosin, N-terminal, SH3-like	GO:0003774|GO:0005524|GO:0016459			TR13569|c0_g1_i2|m.1977	175		16	115	2.35e-25	IPR003738	Protein of unknown function DUF159
TR16572|c0_g1_i1|m.2622	296	TMC domain	35	139	1.2e-33	IPR012496	TMC	GO:0016021		TR110188|c0_g1_i1|m.108958	122		6	119	2.6e-27	IPR000850	Adenylate kinase/UMP-CMP kinase	GO:0005524|GO:0006139|GO:0019205	KEGG: 00230+2.7.4.3|MetaCyc: PWY-7219|UniPathway: UPA00588		TR13570|c0_g1_i1|m.1979	142	Death domain	16	94	1.5e-06	IPR000488	Death domain	GO:0005515|GO:0007165
TR16573|c0_g1_i1|m.2624	209	Prokaryotic membrane lipoprotein lipid attachment site profile.	1	19	5					TR11020|c0_g1_i1|m.4763	193	EF-hand calcium-binding domain profile.	74	109	9.297	IPR002048	EF-hand domain	GO:0005509			TR13570|c0_g1_i2|m.1980	144	Death domain profile.	11	97	13.197	IPR000488	Death domain	GO:0005515|GO:0007165
TR16578|c0_g1_i1|m.2626	380		377	380	-					TR11021|c0_g1_i1|m.4764	336		89	298	7.5e-45						TR13571|c0_g1_i1|m.1981	293	Myosin head (motor domain)	1	293	2.7e-97	IPR001609	Myosin head, motor domain	GO:0003774|GO:0005524|GO:0016459
TR16580|c2_g1_i1|m.2628	110		7	104	8.76e-09	IPR020846	Major facilitator superfamily domain			TR110217|c0_g1_i1|m.108962	113		17	105	-						TR13571|c0_g1_i2|m.1982	300	Myosin motor domain profile.	1	300	105.099	IPR001609	Myosin head, motor domain	GO:0003774|GO:0005524|GO:0016459
TR16592|c0_g1_i1|m.2630	293	ankyrin repeats	131	157	1100	IPR002110	Ankyrin repeat	GO:0005515		TR110221|c0_g1_i1|m.108964	112		18	57	2.75e-09	IPR018163	Threonyl/alanyl tRNA synthetase, class II-like, putative editing domain	GO:0000166			TR13571|c0_g1_i3|m.1983	294	Myosin head (motor domain)	1	283	5.1e-95	IPR001609	Myosin head, motor domain	GO:0003774|GO:0005524|GO:0016459
TR16593|c0_g2_i1|m.2632	207		87	186	6.15e-16	IPR002775	DNA/RNA-binding protein Alba-like	GO:0003676		TR110222|c0_g1_i1|m.108965	110	PT repeat	71	101	4.4e-05	IPR006970	PT repeat				TR13571|c0_g1_i4|m.1984	299	Myosin head (motor domain)	1	299	2.2e-95	IPR001609	Myosin head, motor domain	GO:0003774|GO:0005524|GO:0016459
TR166|c0_g1_i1|m.2674	124	Coronavirus main protease (M-pro) domain profile.	98	124	8.583	IPR008740	Peptidase C30, Coronavirus endopeptidase	GO:0019082		TR110362|c0_g1_i1|m.108972	100		16	100	5.4e-17	IPR000530	Ribosomal protein S12e	GO:0003735|GO:0005622|GO:0005840|GO:0006412			TR13575|c0_g1_i1|m.1986	261	Proteasome alpha-type subunits signature.	5	27	-	IPR000426	Proteasome alpha-subunit, N-terminal domain	GO:0004175|GO:0006511|GO:0019773	Reactome: REACT_11045|Reactome: REACT_13|Reactome: REACT_13635|Reactome: REACT_152|Reactome: REACT_1538|Reactome: REACT_383|Reactome: REACT_578|Reactome: REACT_6185|Reactome: REACT_6850
TR16622|c0_g1_i1|m.2634	245	Ribosomal protein L24 signature.	84	101	-	IPR005825	Ribosomal protein L24/L26, conserved site	GO:0003735|GO:0005622|GO:0005840|GO:0006412		TR110373|c0_g1_i1|m.108973	118		1	118	9.7e-44						TR1358|c0_g2_i1|m.1993	216	Aldo/keto reductase family signature 2.	38	55	-	IPR018170	Aldo/keto reductase, conserved site	GO:0016491|GO:0055114
TR16626|c0_g1_i1|m.2641	739		64	146	3.53e-23	IPR006895	Zinc finger, Sec23/Sec24-type	GO:0006886|GO:0006888|GO:0008270|GO:0030127	Reactome: REACT_11123	TR110387|c0_g1_i1|m.108975	151		33	150	3.01e-23						TR13581|c0_g1_i1|m.1988	99	F-box-like	29	79	3.3e-08	IPR001810	F-box domain	GO:0005515
TR16626|c0_g2_i1|m.2642	277	Sec23/Sec24 zinc finger	74	110	5.2e-15	IPR006895	Zinc finger, Sec23/Sec24-type	GO:0006886|GO:0006888|GO:0008270|GO:0030127	Reactome: REACT_11123	TR11039|c0_g1_i1|m.4771	316	pre-RNA processing PIH1/Nop17	37	312	6.3e-65	IPR012981	PIH1 family				TR13589|c0_g1_i1|m.1990	154	WW domain-binding protein 1	37	139	5.8e-07	IPR021684	Uncharacterised protein family WW domain-binding protein 1
TR16628|c0_g1_i1|m.2644	352	RED-like protein N-terminal region	1	55	1.2e-19	IPR012916	RED-like, N-terminal	GO:0005634		TR110432|c0_g1_i1|m.108987	131		1	129	4.8e-20	IPR001991	Sodium:dicarboxylate symporter	GO:0006835|GO:0016020|GO:0017153	Reactome: REACT_15518|Reactome: REACT_19419		TR13590|c0_g1_i1|m.1995	124	Protein kinase domain	10	109	3.5e-09	IPR000719	Protein kinase domain	GO:0004672|GO:0005524|GO:0006468
TR1663|c0_g1_i1|m.2649	389		132	160	-					TR110474|c0_g1_i1|m.108990	107		1	107	3.9e-47	IPR002455	GPCR, family 3, gamma-aminobutyric acid receptor, type B	GO:0004965|GO:0007186|GO:0016021			TR13598|c0_g2_i1|m.1999	323	Sir2 family	281	322	2.6e-09	IPR003000	Sirtuin family	GO:0070403
TR16641|c0_g1_i1|m.2652	178	S-adenosyl-L-homocysteine hydrolase	49	177	1.8e-35	IPR000043	Adenosylhomocysteinase	GO:0004013|GO:0006730	KEGG: 00270+3.3.1.1|MetaCyc: PWY-5041|UniPathway: UPA00314	TR11055|c0_g1_i1|m.4786	184		28	53	2.8e-06	IPR013087	Zinc finger C2H2-type/integrase DNA-binding domain	GO:0003676			TR13600|c0_g1_i1|m.2002	184		120	141	-
TR16648|c0_g1_i1|m.2653	105	Cadherins domain profile.	12	104	16.951	IPR002126	Cadherin	GO:0005509|GO:0007156|GO:0016020		TR110614|c0_g1_i1|m.109004	104		1	69	4.1e-14	IPR011390	Insulin-like growth factor binding protein-related protein (IGFBP-rP), MAC25	GO:0001558|GO:0005520|GO:0005576			TR13601|c0_g1_i1|m.2004	142		5	142	1.5e-79
TR16648|c0_g2_i1|m.2655	134	Cadherins domain profile.	41	129	11.251	IPR002126	Cadherin	GO:0005509|GO:0007156|GO:0016020		TR11063|c0_g1_i1|m.4787	270	Proliferating cell nuclear antigen, N-terminal domain	1	125	4.1e-40	IPR022648	Proliferating cell nuclear antigen, PCNA, N-terminal	GO:0003677|GO:0006275			TR13602|c0_g1_i2|m.2006	207		5	202	1.1e-88	IPR026300	CWF11 family	GO:0000398|GO:0005681
TR16658|c0_g1_i1|m.2658	253	Isocitrate and isopropylmalate dehydrogenases signature.	115	134	-	IPR019818	Isocitrate/isopropylmalate dehydrogenase, conserved site	GO:0000287|GO:0016616|GO:0051287|GO:0055114	Reactome: REACT_1046	TR110697|c0_g1_i1|m.109011	105		1	26	-						TR13605|c0_g1_i2|m.2008	297	Chymotrypsin serine protease family (S1) signature	242	254	1.2e-15	IPR001314	Peptidase S1A, chymotrypsin-type	GO:0004252|GO:0006508
TR16667|c0_g1_i1|m.2662	296	Calcium-binding EGF-like domain	238	274	3.9e-05	IPR001881	EGF-like calcium-binding domain	GO:0005509		TR110735|c0_g1_i1|m.109012	111		2	17	2.2e-08	IPR013087	Zinc finger C2H2-type/integrase DNA-binding domain	GO:0003676			TR13614|c0_g1_i1|m.2011	156		2	146	1.32e-29	IPR017986	WD40-repeat-containing domain	GO:0005515
TR16675|c0_g1_i1|m.2665	425		291	319	1.2e-20	IPR013087	Zinc finger C2H2-type/integrase DNA-binding domain	GO:0003676		TR1108|c0_g1_i1|m.466	160		7	29	3.3e-05	IPR013087	Zinc finger C2H2-type/integrase DNA-binding domain	GO:0003676			TR13620|c0_g2_i1|m.2016	159	Ribosomal subunit 39S	8	107	3.1e-17	IPR018305	Ribosomal protein L50, mitochondria	GO:0005739
TR16681|c0_g1_i2|m.2668	145		5	57	1.1e-07	IPR009080	Aminoacyl-tRNA synthetase, class 1a, anticodon-binding	GO:0000166|GO:0004812|GO:0005524|GO:0006418	Reactome: REACT_71	TR110834|c0_g1_i1|m.109017	160	Spc97 / Spc98 family	1	117	6.8e-17	IPR007259	Gamma-tubulin complex component protein	GO:0000226|GO:0000922|GO:0005815	Reactome: REACT_152		TR13622|c0_g1_i1|m.2017	180		63	180	1.4e-55
TR16683|c0_g2_i1|m.2669	103	DNA-binding nuclear phosphoprotein p8	41	93	4.5e-17	IPR018792	Nuclear phosphoprotein p8, DNA binding			TR110845|c0_g1_i1|m.109018	107		38	67	2.5e-13	IPR013087	Zinc finger C2H2-type/integrase DNA-binding domain	GO:0003676			TR13622|c1_g1_i1|m.2018	108	Receptor family ligand binding region	3	92	3.1e-13	IPR001828	Extracellular ligand-binding receptor
TR16692|c1_g1_i1|m.2673	114		26	101	2.3e-06	IPR016040	NAD(P)-binding domain			TR11093|c0_g1_i1|m.4789	318	Spc97 / Spc98 family	9	274	2.1e-37	IPR007259	Gamma-tubulin complex component protein	GO:0000226|GO:0000922|GO:0005815	Reactome: REACT_152		TR13625|c0_g1_i1|m.2019	115		1	115	2.8e-34
TR16709|c0_g1_i2|m.2675	143	FUN14 family	40	141	3.3e-26	IPR007014	FUN14			TR11096|c0_g1_i1|m.4790	137	Chymotrypsin serine protease family (S1) signature	117	131	3.7e-10	IPR001314	Peptidase S1A, chymotrypsin-type	GO:0004252|GO:0006508			TR13629|c0_g1_i1|m.2023	214		5	214	1.15e-44	IPR016024	Armadillo-type fold	GO:0005488
TR16714|c0_g1_i1|m.2677	203		90	202	1.44e-08	IPR014039	Translation elongation factor EFTs/EF1B, dimerisation	GO:0003746|GO:0005622|GO:0006414		TR111009|c0_g1_i1|m.109027	822		4	73	9.5e-08	IPR012677	Nucleotide-binding alpha-beta plait domain	GO:0000166			TR13629|c0_g3_i1|m.2026	119		2	117	8.64e-16	IPR016024	Armadillo-type fold	GO:0005488
TR16730|c0_g1_i3|m.2682	220	Autophagy-related protein C terminal domain	1	72	1.3e-08	IPR015412	Autophagy-related, C-terminal			TR11102|c0_g1_i1|m.4793	292		50	211	6.17e-10	IPR016024	Armadillo-type fold	GO:0005488			TR13636|c0_g1_i1|m.2028	183	PAN domain	7	77	3.6e-06	IPR003014	PAN-1 domain
TR16731|c0_g1_i1|m.2685	134	Iron/manganese superoxide dismutases, C-terminal domain	16	114	6.5e-34	IPR019832	Manganese/iron superoxide dismutase, C-terminal	GO:0004784|GO:0006801|GO:0046872|GO:0055114	MetaCyc: PWY-6854	TR111030|c0_g1_i1|m.109033	120		47	91	2.2e-17	IPR014715	Fibrinogen, alpha/beta/gamma chain, C-terminal globular, subdomain 2				TR13640|c0_g1_i1|m.2030	287		36	284	2.47e-18	IPR015819	Lipid transport protein, beta-sheet shell	GO:0005319|GO:0006869	Reactome: REACT_22258
TR16732|c0_g1_i1|m.2690	187		19	183	3e-60	IPR008974	TRAF-like	GO:0005515		TR111034|c0_g1_i1|m.109036	158	EB module	37	82	1.2e-06	IPR006149	EB domain				TR13645|c0_g1_i1|m.2031	106		1	102	5.4e-14	IPR008636	Hook-related protein family
TR16732|c1_g1_i1|m.2691	236		105	136	6.4e-08	IPR013323	SIAH-type domain	GO:0004842|GO:0008270|GO:0016567		TR111039|c0_g1_i1|m.109039	132		1	132	1.1e-26						TR13645|c0_g1_i2|m.2032	164		1	162	1.1e-19	IPR027717	Girdin	GO:0003779|GO:0016477|GO:0032956
TR16736|c1_g1_i1|m.2692	304	MYCBP-associated protein family	2	112	3.4e-31					TR111039|c0_g1_i1|m.109040	131		1	131	1.7e-29						TR13648|c0_g2_i1|m.2033	138		38	137	1.6e-29
TR16736|c2_g1_i1|m.2694	121	MYCBP-associated protein family	8	121	3.8e-25					TR111039|c0_g1_i1|m.109041	131		1	131	2.6e-24						TR13660|c0_g1_i1|m.2037	192	S1 domain profile.	99	168	16.151	IPR003029	Ribosomal protein S1, RNA-binding domain	GO:0003676
TR16737|c0_g1_i1|m.2695	226	RNA dependent RNA polymerase	8	174	5.1e-11	IPR001205	RNA-directed RNA polymerase, C-terminal domain	GO:0003723|GO:0003968|GO:0006351		TR111048|c0_g1_i1|m.109042	240		23	54	-						TR13665|c0_g1_i1|m.2039	115	Oxidoreductase NAD-binding domain	2	78	3.8e-07	IPR001433	Oxidoreductase FAD/NAD(P)-binding	GO:0016491|GO:0055114
TR16739|c0_g1_i1|m.2696	141	Trp-Asp (WD) repeats profile.	19	53	11.31	IPR001680	WD40 repeat	GO:0005515		TR111049|c0_g1_i1|m.109043	295		124	294	7.4e-26						TR13670|c0_g1_i2|m.2042	102	Reverse transcriptase (RNA-dependent DNA polymerase)	3	102	1.9e-08	IPR000477	Reverse transcriptase domain
TR16747|c0_g1_i1|m.2703	107		75	106	8.98e-05	IPR013761	Sterile alpha motif/pointed domain			TR111055|c0_g1_i1|m.109050	428		1	223	5.9e-122	IPR027231	Semaphorin				TR13672|c0_g1_i1|m.2043	132	GTF2I-like repeat	7	49	6.9e-06	IPR004212	GTF2I-like repeat
TR16750|c0_g1_i1|m.2704	293	dhsB: succinate dehydrogenase and fumarate reductase iron-sulfur protein	54	279	1.7e-83	IPR004489	Succinate dehydrogenase/fumarate reductase iron-sulphur protein	GO:0006099|GO:0016491|GO:0055114	KEGG: 00020+1.3.5.1|KEGG: 00190+1.3.5.1|KEGG: 00650+1.3.5.1|KEGG: 00720+1.3.5.1|MetaCyc: PWY-3781|MetaCyc: PWY-4302|MetaCyc: PWY-561|MetaCyc: PWY-5690|MetaCyc: PWY-6728|MetaCyc: PWY-6969|MetaCyc: PWY-7254|MetaCyc: PWY-7279	TR111064|c0_g1_i1|m.109058	153		1	85	9.7e-28						TR13673|c0_g1_i1|m.2044	126	Aldo-keto reductase signature	7	36	1.3e-17	IPR020471	Aldo/keto reductase subgroup	GO:0016491|GO:0055114
TR16765|c1_g1_i1|m.2708	406		241	261	-					TR111066|c0_g1_i1|m.109059	416		1	413	2e-118	IPR026201	Centrosomal protein of 290kDa	GO:0005634|GO:0005813|GO:0060271			TR13675|c0_g1_i1|m.2045	289		260	288	-
TR16773|c0_g1_i1|m.2710	237		1	84	1.4e-16	IPR012337	Ribonuclease H-like domain	GO:0003676		TR111067|c0_g1_i1|m.109063	106	Trefoil (P-type) domain	2	35	2.1e-10	IPR000519	P-type trefoil				TR13679|c0_g1_i1|m.2046	140		62	133	0.00012
TR16793|c0_g1_i1|m.2718	164		14	155	4.18e-05	IPR011010	DNA breaking-rejoining enzyme, catalytic core	GO:0003677		TR111068|c0_g1_i1|m.109064	235		2	235	1e-46	IPR026847	Vacuolar protein sorting-associated protein 13				TR13679|c0_g1_i2|m.2047	136		58	129	0.00011
TR16793|c0_g2_i1|m.2719	164		14	155	9.42e-05	IPR011010	DNA breaking-rejoining enzyme, catalytic core	GO:0003677		TR111069|c0_g1_i1|m.109065	403		140	183	1.7e-20	IPR027417	P-loop containing nucleoside triphosphate hydrolase				TR1368|c0_g1_i1|m.2052	214		1	213	4.5e-90	IPR011419	ATP12, ATPase F1F0-assembly protein	GO:0043461
TR16794|c0_g1_i1|m.2721	104	NAC domain	1	39	4e-16	IPR002715	Nascent polypeptide-associated complex NAC domain			TR11107|c0_g1_i1|m.4794	111	Ankyrin repeat profile.	1	26	9.271	IPR002110	Ankyrin repeat	GO:0005515			TR13687|c0_g1_i1|m.2051	128	Mss4 protein	25	127	5.3e-25	IPR007515	Mss4	GO:0005085|GO:0007264
TR16794|c1_g1_i1|m.2722	159	NAC domain	36	92	3.2e-26	IPR002715	Nascent polypeptide-associated complex NAC domain			TR11107|c0_g2_i1|m.4795	103	Ankyrin repeat profile.	1	26	9.271	IPR002110	Ankyrin repeat	GO:0005515			TR13690|c0_g1_i1|m.2054	128	dph5: diphthine synthase	1	128	2.1e-52	IPR004551	Diphthine synthase	GO:0004164|GO:0017183	MetaCyc: PWY-6482|UniPathway: UPA00559
TR16796|c0_g1_i1|m.2723	196	Poly(A) polymerase central domain	9	191	4.8e-19	IPR007012	Poly(A) polymerase, central domain	GO:0004652|GO:0043631		TR111070|c1_g1_i1|m.109067	214	Ribosomal protein L13	19	132	5.6e-26	IPR005822	Ribosomal protein L13	GO:0003735|GO:0005840|GO:0006412			TR13691|c0_g1_i1|m.2055	123	MAPEG family	44	123	3e-07	IPR001129	Membrane-associated, eicosanoid/glutathione metabolism (MAPEG) protein
TR16796|c1_g1_i1|m.2724	210		135	209	3.34e-15	IPR011068	Nucleotidyltransferase, class I, C-terminal-like	GO:0003723|GO:0016779|GO:0031123		TR111073|c0_g1_i1|m.109070	410	Sugar transport proteins signature 2.	224	249	-	IPR005829	Sugar transporter, conserved site	GO:0005215|GO:0016021|GO:0055085			TR13693|c0_g1_i1|m.2056	264		10	174	4.4e-24	IPR002035	von Willebrand factor, type A
TR16802|c0_g1_i1|m.2729	159		67	155	5.89e-07	IPR010998	Integrase, Lambda-type, N-terminal			TR111074|c0_g1_i1|m.109072	539		1	537	2.2e-109						TR13694|c0_g1_i1|m.2058	172		151	172	-
TR16833|c0_g1_i1|m.2737	421	Major Facilitator Superfamily	168	313	1.7e-09	IPR011701	Major facilitator superfamily	GO:0016021|GO:0055085		TR111076|c0_g1_i1|m.109074	173		1	57	1.2e-14	IPR013758	DNA topoisomerase, type IIA, subunit A/ C-terminal, alpha-beta	GO:0003677|GO:0003918|GO:0005524|GO:0006259|GO:0006265			TR13695|c0_g1_i1|m.2060	186		103	175	2.98e-13	IPR000436	Sushi/SCR/CCP domain
TR16837|c0_g1_i1|m.2747	141		1	130	1e-47	IPR001054	Adenylyl cyclase class-3/4/guanylyl cyclase	GO:0009190|GO:0016849|GO:0035556		TR111078|c0_g1_i1|m.109076	205	Ran (Ras-related nuclear proteins) /TC4 subfamily of small GTPases	17	205	1.1e-05	IPR002041	Ran GTPase	GO:0003924|GO:0005525|GO:0006886|GO:0006913|GO:0007165			TR13695|c0_g2_i1|m.2063	106		23	89	1.6e-11
TR16840|c2_g1_i1|m.2749	156	Leucine rich repeat	2	44	1.6e-08	IPR001611	Leucine-rich repeat	GO:0005515		TR111081|c0_g1_i1|m.109079	202	RHO protein GDP dissociation inhibitor	12	199	1.5e-73	IPR000406	RHO protein GDP dissociation inhibitor	GO:0005094|GO:0005737	Reactome: REACT_11044		TR13702|c0_g1_i1|m.2065	127	Lectin C-type domain	48	121	4e-08	IPR001304	C-type lectin
TR16844|c0_g1_i1|m.2750	100	Kinesin protein	64	100	7.2e-07	IPR022164	Kinesin-like			TR111092|c0_g1_i1|m.109082	182	Ankyrin repeat profile.	37	69	11.354	IPR002110	Ankyrin repeat	GO:0005515			TR13708|c0_g1_i2|m.2067	205		2	204	5.1e-30
TR16845|c0_g1_i1|m.2751	447	3' exoribonuclease family, domain 2	189	254	2.7e-10	IPR015847	Exoribonuclease, phosphorolytic domain 2		Reactome: REACT_21257	TR111098|c1_g1_i1|m.109084	100	NADH-ubiquinone/plastoquinone oxidoreductase, chain 3	7	100	1.1e-27	IPR000440	NADH:ubiquinone/plastoquinone oxidoreductase, chain 3	GO:0008137|GO:0055114			TR13710|c0_g1_i1|m.2069	193	Nine Cysteines Domain of family 3 GPCR	99	149	2.9e-11	IPR011500	GPCR, family 3, nine cysteines domain	GO:0004930|GO:0007186	Reactome: REACT_14797
TR16859|c0_g1_i1|m.2755	120		12	108	6.77e-09	IPR011010	DNA breaking-rejoining enzyme, catalytic core	GO:0003677		TR111101|c0_g1_i1|m.109087	160		10	160	3.6e-94	IPR001971	Ribosomal protein S11	GO:0003735|GO:0005840|GO:0006412			TR13710|c0_g2_i1|m.2070	210	Nine Cysteines Domain of family 3 GPCR	116	166	3.3e-11	IPR011500	GPCR, family 3, nine cysteines domain	GO:0004930|GO:0007186	Reactome: REACT_14797
TR16863|c0_g1_i1|m.2756	227	Domain of unknown function DUF20	1	183	5.6e-09	IPR002549	Uncharacterised protein family UPF0118			TR111104|c0_g1_i1|m.109088	113		44	110	5.1e-07	IPR020683	Ankyrin repeat-containing domain				TR13710|c1_g1_i1|m.2071	202		17	196	2.3e-14
TR16863|c0_g2_i1|m.2757	223	Domain of unknown function DUF20	1	183	5.3e-09	IPR002549	Uncharacterised protein family UPF0118			TR111106|c0_g1_i1|m.109089	374	PHD zinc finger	215	256	0.0005	IPR001965	Zinc finger, PHD-type	GO:0005515|GO:0008270			TR13725|c0_g1_i1|m.2076	153	Regulator of G protein signalling-like domain	18	148	2.6e-41	IPR015212	Regulator of G protein signalling-like domain	GO:0005089|GO:0005737	Reactome: REACT_11061|Reactome: REACT_14797
TR16868|c0_g1_i1|m.2759	381	ABC transporter integral membrane type-1 fused domain profile.	11	291	40.492	IPR011527	ABC transporter type 1, transmembrane domain	GO:0005524|GO:0006810|GO:0016021|GO:0042626|GO:0055085		TR111109|c0_g1_i1|m.109092	198	Zinc finger PHD-type profile.	41	91	10.335	IPR019787	Zinc finger, PHD-finger	GO:0005515			TR13726|c0_g1_i1|m.2078	105		1	104	4.8e-35
TR16868|c1_g1_i1|m.2766	295	ATP-binding cassette, ABC transporter-type domain profile.	3	194	16.14	IPR003439	ABC transporter-like	GO:0005524|GO:0016887		TR111112|c0_g1_i1|m.109094	151		29	135	5.4e-18	IPR016024	Armadillo-type fold	GO:0005488			TR13727|c0_g1_i1|m.2080	128		68	119	1.2e-16	IPR008946	Nuclear hormone receptor, ligand-binding	GO:0003700|GO:0003707	Reactome: REACT_71
TR1687|c0_g1_i1|m.2774	118		7	117	4.23e-14					TR111115|c0_g1_i1|m.109095	147	TPR repeat profile.	65	98	8.054	IPR019734	Tetratricopeptide repeat	GO:0005515			TR13734|c0_g1_i1|m.2086	213	FYVE zinc finger	17	70	7e-14	IPR000306	FYVE zinc finger	GO:0046872
TR16873|c0_g1_i1|m.2768	989	DEAD/DEAH box helicase	189	341	1.8e-09	IPR011545	DEAD/DEAH box helicase domain	GO:0003676|GO:0005524		TR111120|c0_g1_i1|m.109101	128	Fork head domain profile.	62	128	24.396	IPR001766	Transcription factor, fork head	GO:0003700|GO:0006355|GO:0043565			TR13734|c0_g2_i1|m.2088	273	FYVE zinc finger	71	130	5.7e-17	IPR000306	FYVE zinc finger	GO:0046872
TR16894|c0_g1_i1|m.2775	127		66	92	8.5e-16	IPR013087	Zinc finger C2H2-type/integrase DNA-binding domain	GO:0003676		TR111123|c0_g1_i1|m.109103	272		13	272	4.3e-142	IPR006746	26S proteasome non-ATPase regulatory subunit Rpn12	GO:0005838|GO:0006508			TR13748|c0_g1_i1|m.2091	142		24	117	2.24e-06	IPR017986	WD40-repeat-containing domain	GO:0005515
TR16903|c0_g1_i1|m.2778	124		86	123	0.00019					TR111128|c0_g1_i1|m.109105	137		54	75	-						TR13749|c0_g1_i1|m.2093	399	Uso1 / p115 like vesicle tethering protein, head region	2	110	1e-21	IPR006953	Vesicle tethering protein Uso1/P115-like , head domain	GO:0000139|GO:0005737|GO:0006886|GO:0048280
TR16903|c1_g1_i1|m.2779	135	PAS fold	67	115	3.8e-05	IPR013767	PAS fold	GO:0006355		TR111134|c0_g1_i2|m.109109	129		1	103	-						TR13754|c0_g1_i1|m.2094	236	PTP type protein phosphatase family profile.	1	81	13.747	IPR000242	Protein-tyrosine phosphatase, receptor/non-receptor type	GO:0004725|GO:0006470
TR16928|c0_g1_i1|m.2782	284	Epidermal growth factor-like domain.	101	133	0.00076	IPR000742	EGF-like domain	GO:0005515		TR111137|c0_g1_i1|m.109110	149	Patched family	2	51	2.1e-08	IPR003392	Patched	GO:0008158|GO:0016020			TR13754|c0_g2_i1|m.2095	236	PTP type protein phosphatase family profile.	1	81	13.747	IPR000242	Protein-tyrosine phosphatase, receptor/non-receptor type	GO:0004725|GO:0006470
TR16928|c0_g2_i1|m.2783	286	Epidermal growth factor-like domain.	101	133	0.00076	IPR000742	EGF-like domain	GO:0005515		TR111140|c0_g1_i1|m.109111	530		475	500	1.7e-07	IPR013087	Zinc finger C2H2-type/integrase DNA-binding domain	GO:0003676			TR13757|c0_g1_i1|m.2101	257	DEAD/DEAH box helicase	137	255	3.3e-16	IPR011545	DEAD/DEAH box helicase domain	GO:0003676|GO:0005524
TR16939|c0_g1_i1|m.2787	398	Protein serine/threonine phosphatase 2C, C-terminal domain	307	385	1.5e-23	IPR012911	Protein serine/threonine phosphatase 2C, C-terminal	GO:0000287|GO:0004721|GO:0030145		TR111151|c0_g1_i1|m.109116	131	Leucine rich repeat	11	70	1.5e-12	IPR001611	Leucine-rich repeat	GO:0005515			TR13765|c0_g1_i1|m.2102	199		7	59	0.00031	IPR011990	Tetratricopeptide-like helical domain	GO:0005515
TR16941|c0_g1_i1|m.2791	143		2	41	-					TR111152|c0_g1_i1|m.109117	201		1	201	8.2e-112	IPR005817	Wnt	GO:0005102|GO:0005576|GO:0007275|GO:0016055	Reactome: REACT_14797		TR13773|c0_g1_i1|m.2107	110	Spectrin repeat	4	106	7e-13	IPR002017	Spectrin repeat	GO:0005515
TR1695|c0_g1_i1|m.2795	137	Reverse transcriptase (RT) catalytic domain profile.	4	137	9.921	IPR000477	Reverse transcriptase domain			TR111155|c0_g1_i1|m.109119	191		124	189	2.4e-05						TR13778|c0_g1_i1|m.2109	162	BING4CT (NUC141) domain	1	65	6.4e-34	IPR012952	BING4, C-terminal domain
TR1695|c0_g2_i1|m.2796	137		4	115	2.9e-12					TR111156|c0_g1_i1|m.109121	550	ig-like, plexins, transcription factors	272	362	0.086	IPR002909	IPT domain	GO:0005515			TR13778|c0_g1_i2|m.2110	122		13	120	2.4e-23
TR16964|c0_g1_i1|m.2798	466		153	195	3.8e-06					TR111158|c0_g1_i1|m.109122	445		91	363	3.6e-73	IPR027674	Exostosin 3/Exostosin-like 3	GO:0015012|GO:0016021	KEGG: 00534+2.4.1.223|MetaCyc: PWY-6558|UniPathway: UPA00756		TR13779|c0_g1_i1|m.2111	106	MIF4G domain	22	104	6.7e-08	IPR003890	MIF4G-like, type 3	GO:0003723|GO:0005515
TR16964|c0_g1_i1|m.2800	102		77	100	-					TR111159|c0_g1_i1|m.109124	100		1	100	1.2e-15						TR13783|c0_g1_i1|m.2114	121		84	112	-
TR16965|c0_g1_i1|m.2801	117		117	117	-					TR111162|c0_g1_i1|m.109125	179		15	100	0.001	IPR001715	Calponin homology domain	GO:0005515			TR1380|c0_g1_i1|m.2127	103		2	103	6.78e-32
TR16967|c0_g1_i1|m.2803	447	Fibronectin type-III domain profile.	93	188	21.002	IPR003961	Fibronectin type III	GO:0005515		TR111165|c0_g1_i1|m.109126	231		167	231	2.2e-50	IPR016094	Ribosomal protein L1, 2-layer alpha/beta-sandwich	GO:0003723			TR13805|c0_g1_i1|m.2122	196	Ig-like domain profile.	8	101	10.317	IPR007110	Immunoglobulin-like domain	GO:0005515
TR16968|c0_g2_i1|m.2805	141		11	139	3.3e-36	IPR015422	Pyridoxal phosphate-dependent transferase, major region, subdomain 2	GO:0003824		TR111166|c0_g1_i1|m.109129	181	GTP-binding SAR1 protein signature	47	71	5.5e-20	IPR006689	Small GTPase superfamily, ARF/SAR type	GO:0005525			TR13808|c0_g1_i1|m.2124	216	Transmembrane Fragile-X-F protein	4	119	4.6e-29	IPR019396	Transmembrane Fragile-X-F-associated protein
TR16968|c1_g1_i1|m.2807	180		5	179	1.7e-55	IPR015421	Pyridoxal phosphate-dependent transferase, major region, subdomain 1	GO:0003824		TR111167|c0_g1_i1|m.109130	298	ankyrin repeats	31	60	0.00074	IPR002110	Ankyrin repeat	GO:0005515			TR13809|c0_g3_i1|m.2126	134		1	51	2.4e-11	IPR004088	K Homology domain, type 1	GO:0003723
TR16974|c0_g1_i1|m.2810	217	CSN8/PSMD8/EIF3K family	58	191	2.8e-33					TR111169|c0_g1_i1|m.109131	142	SART-1 family	5	112	4.5e-10	IPR005011	SART-1 protein	GO:0000398			TR13811|c0_g2_i1|m.2131	121		2	121	1.5e-56
TR16976|c0_g2_i1|m.2811	184	Domain of unknown function (DUF4440)	68	173	1.1e-09	IPR027843	Domain of unknown function DUF4440			TR111178|c0_g1_i1|m.109137	105	WD40 repeats	4	45	0.0019	IPR001680	WD40 repeat	GO:0005515			TR13814|c0_g1_i1|m.2132	105	Fumble	52	95	6.7e-09	IPR004567	Type II pantothenate kinase	GO:0004594|GO:0005524|GO:0015937	KEGG: 00770+2.7.1.33|MetaCyc: PWY-3961|Reactome: REACT_11193|UniPathway: UPA00241
TR16976|c0_g2_i1|m.2812	137		28	134	2.61e-12					TR111181|c0_g1_i1|m.109138	227	Sugar transport proteins signature 1.	12	28	-	IPR005829	Sugar transporter, conserved site	GO:0005215|GO:0016021|GO:0055085			TR1383|c0_g1_i1|m.2139	147		59	112	2.5e-20	IPR002223	Proteinase inhibitor I2, Kunitz metazoa	GO:0004867
TR16989|c0_g1_i1|m.2813	503		14	77	5.86e-10	IPR007110	Immunoglobulin-like domain	GO:0005515		TR111187|c0_g1_i1|m.109139	143		7	28	-						TR13839|c0_g1_i1|m.2135	239		17	38	3e-19	IPR026791	Dedicator of cytokinesis	GO:0005085|GO:0007264
TR1700|c0_g1_i1|m.2826	246	Synaptophysin/synaptoporin family signature	98	122	1.4e-32	IPR001285	Synaptophysin/synaptoporin	GO:0005215|GO:0006810|GO:0008021|GO:0016020		TR111194|c0_g1_i1|m.109140	104	Modified RING finger domain	26	88	1.2e-05	IPR003613	U box domain	GO:0004842|GO:0016567	UniPathway: UPA00143		TR13839|c0_g2_i1|m.2137	231		17	38	2.9e-19	IPR026791	Dedicator of cytokinesis	GO:0005085|GO:0007264
TR17014|c0_g1_i1|m.2828	372	cysta_beta: cystathionine beta-synthase	59	372	2.9e-159	IPR005857	Cystathionine beta-synthase	GO:0004122|GO:0005737|GO:0019343	KEGG: 00260+4.2.1.22|KEGG: 00270+4.2.1.22|MetaCyc: PWY-801	TR111207|c1_g1_i1|m.109143	277		15	277	2.4e-24	IPR016562	Proteasome assembly chaperone 2, eukaryotic				TR13841|c0_g1_i1|m.2141	237	Protein kinase domain	2	76	5.2e-13	IPR000719	Protein kinase domain	GO:0004672|GO:0005524|GO:0006468
TR17020|c0_g1_i1|m.2832	240		24	65	3.25e-09	IPR007110	Immunoglobulin-like domain	GO:0005515		TR111209|c0_g1_i1|m.109145	323	SNF2 family N-terminal domain	173	321	1.1e-34	IPR000330	SNF2-related	GO:0005524			TR13841|c1_g2_i1|m.2143	173		1	173	1.6e-136	IPR028797	5'-AMP-activated protein kinase catalytic subunit alpha-1	GO:0000187|GO:0004679|GO:0031588
TR17026|c0_g1_i1|m.2833	176	Succinate dehydrogenase assembly factor 2, mitochondrial [SDHAF2].	69	173	25.478	IPR028882	Succinate dehydrogenase assembly factor 2, mitochondrial	GO:0005739|GO:0018293		TR111216|c0_g1_i1|m.109150	127	Ubiquitin carboxyl-terminal hydrolase	10	71	2.8e-06	IPR001394	Peptidase C19, ubiquitin carboxyl-terminal hydrolase	GO:0006511|GO:0036459			TR13844|c0_g2_i1|m.2144	146	short chain dehydrogenase	44	138	2.4e-18	IPR002198	Short-chain dehydrogenase/reductase SDR	GO:0008152|GO:0016491
TR17028|c0_g1_i1|m.2837	363		59	80	-					TR111222|c0_g1_i1|m.109152	119		1	119	1.4e-38						TR13852|c0_g3_i1|m.2150	113	SOCS box domain profile.	49	105	8.68	IPR001496	SOCS protein, C-terminal	GO:0035556	UniPathway: UPA00143
TR17028|c0_g1_i2|m.2841	295		59	80	-					TR111227|c0_g1_i1|m.109156	115		1	113	8.9e-76						TR13853|c0_g1_i1|m.2151	113	Condensation domain	66	104	8.4e-05	IPR001242	Condensation domain
TR17029|c0_g1_i1|m.2845	106		1	72	0.00057					TR111228|c0_g1_i1|m.109157	527		242	291	7.5e-05						TR13854|c0_g1_i1|m.2152	128	ABC transporter	5	54	1e-12	IPR003439	ABC transporter-like	GO:0005524|GO:0016887
TR17029|c2_g1_i1|m.2846	100	Reverse transcriptase (RT) catalytic domain profile.	1	50	8.958	IPR000477	Reverse transcriptase domain			TR111248|c0_g1_i1|m.109164	184		3	171	4e-54						TR13857|c0_g1_i1|m.2153	216		1	216	6.8e-142	IPR031127	E3 ubiquitin ligase RBR family	GO:0004842|GO:0016567	UniPathway: UPA00143
TR17039|c0_g1_i1|m.2849	271	Protein kinase domain profile.	1	146	11.863	IPR000719	Protein kinase domain	GO:0004672|GO:0005524|GO:0006468		TR111250|c0_g1_i1|m.109165	158		27	158	1.7e-42						TR13859|c0_g2_i1|m.2154	194	G-patch domain	101	146	2.1e-10	IPR000467	G-patch domain	GO:0003676
TR17041|c1_g1_i1|m.2851	130		34	128	9.61e-26	IPR011012	Longin-like domain	GO:0006810		TR111262|c0_g1_i1|m.109166	548	TCP-1/cpn60 chaperonin family	34	526	5.7e-155	IPR002423	Chaperonin Cpn60/TCP-1 family	GO:0005524			TR1386|c0_g1_i1|m.2163	162	Spectrin repeat	30	128	2.2e-08	IPR002017	Spectrin repeat	GO:0005515
TR17046|c0_g1_i1|m.2852	340	Phosphotyrosine interaction domain (PTB/PID)	51	204	2.6e-37	IPR006020	PTB/PI domain	GO:0005515		TR111264|c0_g1_i1|m.109172	120		38	114	1.4e-13						TR13864|c0_g1_i1|m.2156	132	PRP1 splicing factor, N-terminal	33	132	6.8e-27	IPR010491	PRP1 splicing factor, N-terminal	GO:0000398|GO:0005634
TR17061|c0_g1_i1|m.2856	105		35	97	6.47e-05	IPR011010	DNA breaking-rejoining enzyme, catalytic core	GO:0003677		TR111271|c0_g1_i1|m.109173	143	Calcium-binding EGF-like domain signature.	44	68	-	IPR018097	EGF-like calcium-binding, conserved site	GO:0005509			TR13866|c0_g1_i1|m.2157	102		1	102	3.6e-59
TR17068|c0_g1_i1|m.2858	273	PAN/Apple domain profile.	25	102	7.903	IPR003609	PAN/Apple domain			TR11128|c0_g2_i1|m.4797	115	Zinc finger SWIM-type profile.	52	91	8.16	IPR007527	Zinc finger, SWIM-type	GO:0008270			TR13868|c0_g1_i1|m.2162	124		3	103	3.8e-19
TR17069|c0_g1_i1|m.2859	151		63	143	9.7e-07					TR111287|c0_g1_i1|m.109177	124	RecA family profile 2.	62	124	17.628	IPR020587	DNA recombination and repair protein RecA, monomer-monomer interface	GO:0003677|GO:0005524|GO:0006259|GO:0008094			TR13872|c0_g1_i1|m.2166	108		50	108	5e-12	IPR011249	Metalloenzyme, LuxS/M16 peptidase-like	GO:0003824|GO:0046872
TR17075|c0_g1_i1|m.2863	283	Eukaryotic porin signature	247	264	1.5e-28	IPR001925	Porin, eukaryotic type	GO:0005741|GO:0006820|GO:0008308|GO:0044070|GO:0055085		TR111289|c0_g1_i1|m.109180	138		5	108	1.76e-06	IPR002035	von Willebrand factor, type A				TR13882|c0_g1_i1|m.2168	524		117	495	4.9e-12
TR17093|c0_g1_i1|m.2868	144	PH domain profile.	38	144	13.279	IPR001849	Pleckstrin homology domain			TR111295|c0_g1_i1|m.109181	183		1	180	7.5e-60						TR13891|c0_g1_i1|m.2172	102		16	91	7.2e-15	IPR002153	Transient receptor potential channel, canonical	GO:0005262|GO:0016020|GO:0070588	Reactome: REACT_18266
TR17097|c0_g1_i1|m.2869	102		2	89	1.06e-13	IPR016024	Armadillo-type fold	GO:0005488		TR111300|c0_g1_i1|m.109182	226	minichromosome maintenance proteins	1	225	3.2e-15	IPR001208	Mini-chromosome maintenance, DNA-dependent ATPase	GO:0003677|GO:0005524|GO:0006260			TR13891|c0_g1_i2|m.2173	382	Ion transport protein	134	367	2.1e-20	IPR005821	Ion transport domain	GO:0005216|GO:0006811|GO:0016020|GO:0055085
TR17105|c0_g2_i1|m.2874	247	Domain found in a variety of signalling proteins, always encircled by uDENN and dDENN	25	209	4.6e-43	IPR001194	DENN domain			TR111301|c0_g1_i1|m.109184	142		24	142	9.9e-22						TR139|c0_g1_i1|m.2236	149	Protein-tyrosine phosphatase	9	75	3.8e-19	IPR000242	Protein-tyrosine phosphatase, receptor/non-receptor type	GO:0004725|GO:0006470
TR17105|c0_g2_i2|m.2875	164	DENN (AEX-3) domain	12	124	6.5e-28	IPR001194	DENN domain			TR111303|c0_g1_i1|m.109185	117	Protein kinase domain profile.	26	117	15.934	IPR000719	Protein kinase domain	GO:0004672|GO:0005524|GO:0006468			TR13900|c1_g1_i1|m.2176	140		9	137	1.8e-45
TR17105|c0_g2_i2|m.2876	103	DENN (AEX-3) domain	25	87	1.6e-07	IPR001194	DENN domain			TR111320|c0_g1_i1|m.109190	130	7 transmembrane receptor (rhodopsin family)	5	124	1.3e-05	IPR000276	G protein-coupled receptor, rhodopsin-like	GO:0004930|GO:0007186|GO:0016021	Reactome: REACT_14797		TR13901|c0_g1_i1|m.2178	140		47	141	-
TR17107|c0_g1_i1|m.2877	347		58	161	8.1e-38					TR111327|c0_g1_i1|m.109191	297	Exostosin family	88	292	9.6e-27	IPR004263	Exostosin-like				TR13907|c0_g1_i1|m.2180	105		84	105	-
TR17107|c0_g2_i1|m.2879	347		13	57	4e-71					TR11133|c0_g1_i1|m.4798	170	Ribosomal protein L21e	10	107	4.3e-33	IPR001147	Ribosomal protein L21e	GO:0003735|GO:0005622|GO:0005840|GO:0006412			TR13909|c0_g1_i1|m.2182	119	Protein of unknown function (DUF3128)	18	96	1.3e-06	IPR021475	Protein of unknown function DUF3128
TR17114|c0_g1_i1|m.2883	581		209	351	5.4e-30	IPR020095	Pseudouridine synthase I, TruA, C-terminal	GO:0001522|GO:0003723|GO:0009451|GO:0009982		TR111332|c0_g1_i1|m.109193	128		8	85	-						TR13911|c0_g1_i1|m.2184	104	Choline/Carnitine o-acyltransferase	12	101	7.9e-27	IPR000542	Acyltransferase ChoActase/COT/CPT	GO:0016746
TR17114|c0_g3_i1|m.2885	616	hisT_truA: tRNA pseudouridine(38-40) synthase	96	339	2.7e-50	IPR001406	Pseudouridine synthase I, TruA	GO:0001522|GO:0003723|GO:0009451|GO:0009982		TR111338|c0_g1_i1|m.109195	181		18	181	1.3e-72	IPR002208	SecY/SEC61-alpha family	GO:0015031|GO:0016020	Reactome: REACT_15380		TR13914|c0_g1_i1|m.2186	262		254	262	1.7e-64
TR17116|c1_g1_i1|m.2887	119		1	48	2.62e-13	IPR003008	Tubulin/FtsZ, GTPase domain	GO:0003924		TR111346|c0_g1_i1|m.109199	199	Ig-like domain profile.	26	108	6.651	IPR007110	Immunoglobulin-like domain	GO:0005515			TR13914|c0_g2_i1|m.2187	261	Predicted transmembrane and coiled-coil 2 protein	54	258	7.3e-57	IPR019394	Predicted transmembrane/coiled-coil 2 protein
TR17119|c0_g1_i1|m.2888	117		58	85	-					TR111347|c0_g1_i1|m.109200	384	Ankyrin repeat profile.	150	182	11.194	IPR002110	Ankyrin repeat	GO:0005515			TR13914|c0_g3_i1|m.2188	246	Predicted transmembrane and coiled-coil 2 protein	54	243	2e-51	IPR019394	Predicted transmembrane/coiled-coil 2 protein
TR17120|c0_g1_i1|m.2891	475	Respiratory-chain NADH dehydrogenase 51 Kd subunit signature 2.	391	402	-	IPR001949	NADH:ubiquinone oxidoreductase, 51kDa subunit, conserved site	GO:0008137|GO:0010181|GO:0051539|GO:0055114		TR111348|c0_g1_i1|m.109204	709	Oligosaccharyl transferase STT3 subunit	24	491	6.1e-132	IPR003674	Oligosaccharyl transferase, STT3 subunit	GO:0004576|GO:0006486|GO:0016020	UniPathway: UPA00378		TR13919|c0_g1_i1|m.2189	367	Epidermal growth factor-like domain.	280	320	0.21	IPR000742	Epidermal growth factor-like domain	GO:0005515
TR17124|c0_g1_i1|m.2897	270	Zinc finger DHHC-type profile.	139	176	9.216	IPR001594	Zinc finger, DHHC-type, palmitoyltransferase	GO:0008270		TR111351|c0_g1_i1|m.109207	273	Ig-like domain profile.	85	169	6.832	IPR007110	Immunoglobulin-like domain	GO:0005515			TR13924|c1_g1_i1|m.2191	119		50	71	-
TR17124|c0_g2_i1|m.2900	307	Zinc finger DHHC-type profile.	139	176	9.216	IPR001594	Zinc finger, DHHC-type, palmitoyltransferase	GO:0008270		TR111358|c0_g1_i1|m.109208	773	Protein kinase domain	32	302	5.9e-19	IPR000719	Protein kinase domain	GO:0004672|GO:0005524|GO:0006468			TR13932|c0_g1_i1|m.2193	152		1	152	1.3e-98
TR17124|c0_g3_i1|m.2903	307	Zinc finger DHHC-type profile.	139	176	9.216	IPR001594	Zinc finger, DHHC-type, palmitoyltransferase	GO:0008270		TR111377|c0_g1_i1|m.109214	132		1	132	2e-48	IPR008209	Phosphoenolpyruvate carboxykinase, GTP-utilising	GO:0004611|GO:0005525|GO:0006094	KEGG: 00010+4.1.1.32|KEGG: 00020+4.1.1.32|KEGG: 00620+4.1.1.32|MetaCyc: PWY-7383|Reactome: REACT_474|UniPathway: UPA00138		TR13934|c0_g2_i1|m.2196	352		322	348	1.9e-24	IPR027003	Phosphatidylinositol 4-kinase	GO:0004430|GO:0006661	KEGG: 00562+2.7.1.67|MetaCyc: PWY-6351|MetaCyc: PWY-6352
TR17125|c0_g1_i1|m.2905	763		280	360	-					TR111379|c0_g1_i1|m.109215	134		20	134	1.8e-15						TR13937|c0_g1_i1|m.2197	111		16	56	0.00079	IPR013815	ATP-grasp fold, subdomain 1	GO:0003824|GO:0005524
TR17127|c0_g1_i1|m.2908	292		15	252	4.89e-21					TR11139|c0_g1_i1|m.4799	122		6	122	5.3e-40						TR13945|c0_g1_i1|m.2210	102		22	100	0.001
TR1713|c0_g1_i1|m.2910	299	Protein kinase domain	131	230	1e-10	IPR000719	Protein kinase domain	GO:0004672|GO:0005524|GO:0006468		TR111407|c0_g1_i1|m.109224	151	Ribosomal protein L15 signature.	113	144	-	IPR001196	Ribosomal protein L15, conserved site	GO:0003735|GO:0005622|GO:0005840|GO:0006412			TR13958|c0_g3_i1|m.2214	213	Protein of unknown function (DUF1349)	19	207	9e-46	IPR009784	Protein of unknown function DUF1349
TR1713|c0_g1_i1|m.2912	109	Proline rich extensin signature	18	34	1.9e-09					TR111415|c0_g1_i1|m.109225	264	Respiratory-chain NADH dehydrogenase, 30 Kd subunit	95	199	3.5e-31	IPR001268	NADH:ubiquinone oxidoreductase, 30kDa subunit	GO:0008137|GO:0055114			TR13959|c0_g2_i1|m.2216	125		32	125	1.2e-22	IPR002259	Equilibrative nucleoside transporter	GO:0005337|GO:0006810|GO:0016021	Reactome: REACT_15518|Reactome: REACT_1698
TR17143|c0_g1_i1|m.2915	146		1	115	2.7e-09	IPR015943	WD40/YVTN repeat-like-containing domain	GO:0005515		TR111417|c0_g1_i1|m.109226	349	Spectrin repeat	247	346	3.5e-08	IPR002017	Spectrin repeat	GO:0005515			TR13962|c0_g1_i1|m.2217	102		2	100	2.4e-51
TR17145|c0_g1_i1|m.2917	122	Proline rich extensin signature	115	122	1.2e-09					TR111422|c0_g1_i1|m.109229	694	Ankyrin repeat profile.	15	47	11.674	IPR002110	Ankyrin repeat	GO:0005515			TR13966|c0_g1_i1|m.2218	124	Calcium-binding EGF-like domain	35	69	0.057	IPR001881	EGF-like calcium-binding domain	GO:0005509
TR17147|c0_g2_i1|m.2918	233	Zinc finger RING-type profile.	150	188	10.203	IPR001841	Zinc finger, RING-type	GO:0005515|GO:0008270		TR111436|c0_g1_i1|m.109232	564		356	389	9e-05	IPR013087	Zinc finger C2H2-type/integrase DNA-binding domain	GO:0003676			TR13966|c0_g2_i1|m.2219	128	Calcium-binding EGF-like domain	79	112	0.061	IPR001881	EGF-like calcium-binding domain	GO:0005509
TR17156|c0_g1_i1|m.2919	169	DEAD/DEAH box helicase	93	167	4.9e-18	IPR011545	DEAD/DEAH box helicase domain	GO:0003676|GO:0005524		TR111437|c0_g1_i1|m.109233	447	Zinc carboxypeptidase	36	113	1.3e-17	IPR000834	Peptidase M14, carboxypeptidase A	GO:0004181|GO:0006508|GO:0008270			TR13967|c0_g1_i1|m.2220	159		107	139	1.9e-14	IPR013087	Zinc finger C2H2-type/integrase DNA-binding domain	GO:0003676
TR17157|c0_g2_i1|m.2920	149	DNA polymerase X family	2	149	0.007	IPR002054	DNA-directed DNA polymerase X	GO:0003677|GO:0003887		TR111439|c0_g1_i1|m.109235	125	Ras-associating (RA) domain profile.	87	125	10.63	IPR000159	Ras-association	GO:0007165			TR13984|c0_g1_i1|m.2227	164		51	162	2.2e-13
TR17157|c1_g1_i1|m.2921	138	DNA-polymerase family X pol beta-like signature	119	136	1.3e-12	IPR002008	DNA polymerase family X, beta-like	GO:0003677|GO:0006281	KEGG: 00230+2.7.7.7|KEGG: 00240+2.7.7.7	TR111440|c0_g1_i1|m.109236	211		84	111	3.3e-12	IPR013087	Zinc finger C2H2-type/integrase DNA-binding domain	GO:0003676			TR13985|c0_g1_i1|m.2228	115	Cytochrome P450	21	113	1.7e-05	IPR001128	Cytochrome P450	GO:0005506|GO:0016705|GO:0020037|GO:0055114	Reactome: REACT_13433
TR17161|c0_g1_i1|m.2925	628	Autophagy protein Apg9	58	414	1.3e-129	IPR007241	Autophagy-related protein 9			TR111442|c0_g1_i1|m.109237	110	PAN-like domain	15	69	1.8e-05	IPR013227	PAN domain				TR13985|c0_g2_i1|m.2229	125		12	124	1.7e-07	IPR001128	Cytochrome P450	GO:0005506|GO:0016705|GO:0020037|GO:0055114	Reactome: REACT_13433
TR17179|c1_g1_i1|m.2934	284	Stomatin signature	92	113	8.1e-18	IPR001972	Stomatin family	GO:0016020		TR111463|c1_g1_i1|m.109240	159		13	154	5.3e-20	IPR023299	P-type ATPase, cytoplasmic domain N	GO:0000166			TR13991|c0_g2_i1|m.2233	169		112	157	2.88e-07	IPR029033	Histidine phosphatase superfamily
TR17189|c1_g1_i1|m.2940	99		7	44	1.4e-08	IPR009030	Insulin-like growth factor binding protein, N-terminal			TR111473|c0_g1_i1|m.109241	126		2	121	3.3e-20						TR13993|c0_g1_i1|m.2234	177		15	174	7.1e-83	IPR024546	Ribosome biogenesis protein RLP24	GO:0042254
TR17213|c0_g1_i1|m.2942	346	adh_III_F_hyde: S-(hydroxymethyl)glutathione dehydrogenase/class III alcohol dehydrogenase	2	346	8.5e-178	IPR014183	Alcohol dehydrogenase class III/S-(hydroxymethyl)glutathione dehydrogenase	GO:0006069|GO:0008270|GO:0051903|GO:0055114	KEGG: 00010+1.1.1.1|KEGG: 00071+1.1.1.1|KEGG: 00260+1.1.1.1|KEGG: 00350+1.1.1.1|KEGG: 00592+1.1.1.1|KEGG: 00625+1.1.1.1|KEGG: 00626+1.1.1.1|KEGG: 00680+1.1.1.284|KEGG: 00830+1.1.1.1|KEGG: 00980+1.1.1.1|KEGG: 00982+1.1.1.1|MetaCyc: PWY-1801|MetaCyc: PWY-3162|MetaCyc: PWY-5057|MetaCyc: PWY-5076|MetaCyc: PWY-5078|MetaCyc: PWY-5079|MetaCyc: PWY-5082|MetaCyc: PWY-5480|MetaCyc: PWY-5486|MetaCyc: PWY-57…	TR111476|c0_g1_i1|m.109243	173		3	171	3.3e-49						TR13997|c0_g2_i1|m.2235	240	ABC transporter integral membrane type-1 fused domain profile.	1	87	11.062	IPR011527	ABC transporter type 1, transmembrane domain	GO:0005524|GO:0006810|GO:0016021|GO:0042626|GO:0055085
TR17219|c0_g1_i1|m.2946	163	Pannexin family profile.	15	163	18.491	IPR000990	Innexin	GO:0005921		TR111482|c0_g1_i1|m.109245	581	OB-fold nucleic acid binding domain	159	241	3.9e-06	IPR004365	OB-fold nucleic acid binding domain, AA-tRNA synthetase-type	GO:0003676			TR14011|c0_g1_i1|m.2242	109	Trp-Asp (WD) repeats profile.	28	53	10.676	IPR001680	WD40 repeat	GO:0005515
TR17221|c0_g1_i1|m.2947	242		173	235	7.72e-13	IPR001101	Plectin repeat	GO:0005856		TR111485|c0_g1_i1|m.109246	253	Fibrillar collagen C-terminal non-collagenous (NC1) domain profile.	38	253	68.52	IPR000885	Fibrillar collagen, C-terminal	GO:0005201|GO:0005581			TR14015|c0_g1_i1|m.2243	286		99	162	2.3e-16	IPR003822	Paired amphipathic helix	GO:0006355
TR17221|c2_g1_i1|m.2949	169		108	164	1.44e-08	IPR001101	Plectin repeat	GO:0005856		TR1115|c0_g1_i3|m.469	165		115	157	9.39e-06	IPR000772	Ricin B lectin domain				TR14022|c0_g1_i1|m.2245	175		2	126	1.1e-18
TR17241|c1_g1_i1|m.2956	185		54	108	0.00029	IPR023109	Integrase/recombinase, N-terminal			TR1115|c0_g1_i4|m.472	243		1	237	1.7e-92						TR14027|c0_g1_i1|m.2247	168		74	130	0.00011	IPR006652	Kelch repeat type 1	GO:0005515
TR17255|c0_g1_i1|m.2957	236	glycine rich nucleic binding domain	151	198	3.2e-16	IPR000467	G-patch domain	GO:0003676		TR11150|c0_g1_i1|m.4803	220	Kinesin motor, catalytic domain. ATPase.	1	220	3.7e-28	IPR001752	Kinesin motor domain	GO:0003777|GO:0005524|GO:0007018|GO:0008017			TR14028|c0_g1_i1|m.2248	306	Protein of unknown function (DUF791)	26	292	6.9e-122	IPR008509	Molybdate-anion transporter MOT2	GO:0015098|GO:0015689|GO:0016021
TR17260|c0_g1_i1|m.2958	224	AAR2 protein	72	199	4.8e-40	IPR007946	A1 cistron-splicing factor, AAR2			TR11150|c0_g2_i1|m.4805	222	Kinesin motor, catalytic domain. ATPase.	1	222	2.3e-23	IPR001752	Kinesin motor domain	GO:0003777|GO:0005524|GO:0007018|GO:0008017			TR1403|c0_g1_i1|m.2254	146	GNS1/SUR4 family	33	146	6.5e-28	IPR002076	ELO family	GO:0016021	KEGG: 00062+2.3.1.199|MetaCyc: PWY-5080|MetaCyc: PWY-5972|MetaCyc: PWY-6433|MetaCyc: PWY-6598|MetaCyc: PWY-7036|MetaCyc: PWY-7601|MetaCyc: PWY-7602|MetaCyc: PWY-7619|Reactome: REACT_22258
TR17283|c0_g1_i1|m.2966	253		109	246	2.5e-61	IPR003186	Proteasome activator pa28, C-terminal domain	GO:0008537	Reactome: REACT_11045|Reactome: REACT_13|Reactome: REACT_13635|Reactome: REACT_152|Reactome: REACT_1538|Reactome: REACT_383|Reactome: REACT_578|Reactome: REACT_6185|Reactome: REACT_6850	TR111500|c0_g1_i1|m.109249	371		1	370	3.4e-199	IPR027306	Actin-related protein 2	GO:0005524|GO:0005856|GO:0005885|GO:0007015|GO:0034314			TR14031|c0_g1_i1|m.2250	139		1	139	4.6e-31	IPR029876	Rho-associated protein kinase 1	GO:0004674|GO:0007266|GO:0017049|GO:0051492|GO:0051493|GO:2000114
TR17287|c0_g1_i1|m.2969	318	divergent subfamily of APPLE domains	83	159	2	IPR003609	PAN/Apple domain			TR111502|c1_g1_i1|m.109250	175	Zinc finger C2H2 type domain profile.	77	106	8.559	IPR007087	Zinc finger, C2H2	GO:0046872			TR14033|c0_g1_i1|m.2252	109	Lissencephaly type-1-like homology motif	23	55	9.2e-05	IPR006594	LIS1 homology motif	GO:0005515
TR17287|c0_g2_i1|m.2970	268		16	57	5.49e-05					TR111531|c0_g1_i1|m.109258	150		97	125	-						TR14034|c0_g1_i1|m.2253	100		2	94	1.04e-07	IPR016024	Armadillo-type fold	GO:0005488
TR17290|c0_g1_i1|m.2971	146	Ribosomal protein L34	92	134	1.7e-08	IPR000271	Ribosomal protein L34	GO:0003735|GO:0005622|GO:0005840|GO:0006412		TR111536|c0_g1_i1|m.109260	200		52	151	8.2e-06	IPR029060	PIN domain-like				TR14041|c0_g1_i1|m.2256	177	ankyrin repeats	137	166	0.04	IPR002110	Ankyrin repeat	GO:0005515
TR17294|c0_g1_i1|m.2976	101		21	53	0.00095	IPR013761	Sterile alpha motif/pointed domain			TR111542|c0_g1_i1|m.109262	140	Rhodopsin-like GPCR superfamily signature	125	140	9.2e-13	IPR000276	G protein-coupled receptor, rhodopsin-like	GO:0004930|GO:0007186|GO:0016021	Reactome: REACT_14797		TR14044|c0_g1_i1|m.2257	260	Ribosomal protein S8e	1	259	2.8e-36	IPR022309	Ribosomal protein S8e/ribosomal biogenesis NSA2
TR17299|c0_g2_i2|m.2978	265		1	202	2.88e-42	IPR012337	Ribonuclease H-like domain	GO:0003676		TR111547|c0_g1_i1|m.109265	180	Troponin	38	180	1.9e-29	IPR001978	Troponin	GO:0005861	Reactome: REACT_17044		TR14049|c0_g1_i1|m.2260	125	mbt repeat	39	111	8.7e-23	IPR004092	Mbt repeat	GO:0005634|GO:0006355
TR17306|c0_g1_i1|m.2980	458		321	433	3.4e-20	IPR012677	Nucleotide-binding alpha-beta plait domain	GO:0000166		TR111548|c0_g1_i1|m.109266	215	RPEL repeat profile.	15	40	6.63	IPR004018	RPEL repeat				TR14061|c0_g1_i1|m.2262	109	Death domain profile.	18	101	11.765	IPR000488	Death domain	GO:0005515|GO:0007165
TR17321|c1_g1_i1|m.2984	164		16	107	2.3e-10	IPR006667	SLC41 divalent cation transporters, integral membrane domain	GO:0006812|GO:0008324		TR111569|c0_g1_i1|m.109271	211	Glucose inhibited division protein A	3	173	1.1e-59	IPR002218	Glucose-inhibited division protein A-related	GO:0008033|GO:0050660			TR14063|c0_g1_i1|m.2263	293	Protein of unknown function (DUF3589)	199	275	2.7e-07	IPR021988	Protein of unknown function DUF3589
TR1733|c1_g1_i1|m.2986	103	V-ATPase subunit H	45	103	3.1e-14	IPR004908	ATPase, V1 complex, subunit H	GO:0000221|GO:0015991|GO:0046961		TR111570|c0_g1_i1|m.109272	266		2	242	1.6e-101	IPR009772	Cell division cycle protein 123	GO:0007049			TR14073|c0_g1_i1|m.2269	139		83	104	-
TR17342|c0_g1_i1|m.2987	164		64	136	9.68e-15	IPR001648	Ribosomal protein S18	GO:0003735|GO:0005622|GO:0005840|GO:0006412		TR111571|c0_g1_i1|m.109273	222		120	148	-						TR14078|c0_g2_i1|m.2270	115		3	110	1.4e-43	IPR011146	HIT-like domain	GO:0003824
TR17346|c0_g1_i1|m.2989	681	Sac phosphatase domain profile.	67	389	70.225	IPR002013	SAC domain	GO:0042578		TR111577|c0_g1_i1|m.109277	152	Myosin tail	20	151	5.8e-41	IPR002928	Myosin tail	GO:0003774|GO:0016459			TR1408|c0_g1_i1|m.2273	161		1	159	2.8e-57	IPR025799	Protein arginine N-methyltransferase	GO:0006479|GO:0008168
TR17346|c0_g2_i1|m.2992	718	Sac phosphatase domain profile.	67	389	70.225	IPR002013	SAC domain	GO:0042578		TR111586|c0_g1_i1|m.109281	215	Zinc finger C2H2 type domain signature.	100	121	-	IPR007087	Zinc finger, C2H2	GO:0046872			TR14083|c0_g1_i1|m.2272	233	PCMH-type FAD-binding domain profile.	1	159	12.266	IPR016166	FAD-binding, type 2	GO:0003824|GO:0016614|GO:0050660|GO:0055114
TR17355|c0_g1_i1|m.2999	134		133	134	-					TR111588|c0_g1_i1|m.109283	396		340	361	-						TR14090|c0_g1_i1|m.2275	164		141	162	-
TR17377|c0_g1_i1|m.3004	131		126	131	-					TR111589|c0_g1_i1|m.109284	130	MADS-box domain profile.	30	90	23.941	IPR002100	Transcription factor, MADS-box	GO:0003677|GO:0046983	Reactome: REACT_21303		TR14098|c0_g1_i1|m.2277	145		1	145	2.4e-66	IPR004240	Nonaspanin (TM9SF)	GO:0016021
TR17377|c1_g1_i1|m.3006	613		611	613	-					TR111590|c0_g2_i1|m.109285	139		1	139	2.9e-75	IPR029685	Structural maintenance of chromosomes protein 3	GO:0003682|GO:0006281|GO:0007064|GO:0008280			TR14098|c0_g3_i1|m.2278	145	Endomembrane protein 70	1	144	2.1e-30	IPR004240	Nonaspanin (TM9SF)	GO:0016021
TR17382|c0_g1_i1|m.3009	293		3	23	-					TR111596|c0_g1_i1|m.109289	182	Prokaryotic membrane lipoprotein lipid attachment site profile.	1	17	5						TR14115|c0_g1_i1|m.2282	120		45	73	1.4e-10	IPR013087	Zinc finger C2H2-type/integrase DNA-binding domain	GO:0003676
TR17386|c0_g1_i1|m.3011	244	SBDS protein C-terminal domain	99	218	1.2e-35	IPR018978	Ribosome maturation protein SBDS, C-terminal	GO:0042254		TR111598|c0_g1_i1|m.109290	232		80	101	-						TR14118|c0_g2_i1|m.2283	192		23	191	1.3e-122
TR17394|c0_g1_i1|m.3014	261	short chain dehydrogenase	1	182	6.3e-23	IPR002198	Short-chain dehydrogenase/reductase SDR	GO:0008152|GO:0016491		TR11160|c0_g1_i1|m.4808	136		78	134	2.1e-22						TR14120|c0_g1_i1|m.2284	104	IQ motif profile.	70	98	9.67	IPR000048	IQ motif, EF-hand binding site	GO:0005515
TR17399|c0_g1_i1|m.3018	234	YEATS domain profile.	29	133	22.848	IPR005033	YEATS	GO:0006355		TR111603|c0_g1_i1|m.109292	260		18	39	-						TR14129|c0_g1_i1|m.2285	141		73	104	-
TR174|c0_g1_i1|m.3060	171	Phosphatidylinositol transfer protein	1	153	4.3e-67	IPR001666	Phosphatidylinositol transfer protein	GO:0005622|GO:0006810		TR111604|c0_g1_i1|m.109294	101	G-protein coupled receptors family 1 profile.	1	101	12.287	IPR017452	GPCR, rhodopsin-like, 7TM	GO:0016021	Reactome: REACT_14797		TR14130|c0_g1_i1|m.2286	122	NADH-ubiquinone oxidoreductase B15 subunit (NDUFB4)	4	116	2.1e-18	IPR009866	NADH:ubiquinone oxidoreductase, subunit NDUFB4	GO:0005739|GO:0008137
TR17405|c0_g1_i1|m.3021	279	Organic Anion Transporter Polypeptide (OATP) family	125	225	3.6e-34	IPR004156	Organic anion transporter polypeptide OATP	GO:0005215|GO:0006810|GO:0016020		TR111605|c0_g1_i1|m.109295	147		1	147	3.2e-43						TR14134|c0_g1_i1|m.2287	112		4	111	2.62e-45	IPR001260	Coproporphyrinogen III oxidase, aerobic	GO:0004109|GO:0006779|GO:0055114	KEGG: 00860+1.3.3.3|MetaCyc: PWY-5531|MetaCyc: PWY-7159|UniPathway: UPA00251
TR17425|c0_g1_i1|m.3027	113		26	46	-					TR111606|c0_g1_i1|m.109296	443	F-box domain profile.	300	354	9.206	IPR001810	F-box domain	GO:0005515			TR14135|c0_g1_i1|m.2289	106		1	35	1.8e-20	IPR003759	Cobalamin (vitamin B12)-binding module, cap domain	GO:0008705|GO:0009086|GO:0031419|GO:0046872
TR17447|c0_g1_i1|m.3033	132		6	102	5e-07	IPR000859	CUB domain			TR111608|c0_g1_i1|m.109297	350		253	281	-						TR14141|c0_g1_i1|m.2295	209		5	208	2.1e-26	IPR011042	Six-bladed beta-propeller, TolB-like
TR17450|c1_g1_i1|m.3034	139		7	94	2.12e-09	IPR029063	S-adenosyl-L-methionine-dependent methyltransferase			TR111619|c0_g1_i1|m.109303	114	Serine proteases, trypsin domain profile.	1	114	17.863	IPR001254	Peptidase S1	GO:0004252|GO:0006508			TR14142|c0_g1_i1|m.2296	150		1	150	1.7e-67
TR17474|c0_g2_i1|m.3037	252		152	207	3.6e-23	IPR014929	E2 binding	GO:0005524|GO:0016881|GO:0045116	UniPathway: UPA00885	TR111621|c0_g1_i1|m.109304	721	Respiratory-chain NADH dehydrogenase 75 Kd subunit signature 1.	62	79	-	IPR000283	NADH:ubiquinone oxidoreductase, 75kDa subunit, conserved site	GO:0008137|GO:0016020|GO:0042773|GO:0055114			TR14149|c0_g1_i1|m.2302	165		91	142	5.23e-11	IPR008932	Ribosomal protein L7/L12, oligomerisation	GO:0003735|GO:0005622|GO:0005840|GO:0006412
TR17478|c0_g1_i1|m.3039	193	Spectrin repeat	50	148	5.3e-10	IPR002017	Spectrin repeat	GO:0005515		TR111622|c0_g1_i1|m.109310	406	SPOC domain	265	371	1.1e-17	IPR012921	Spen paralogue and orthologue SPOC, C-terminal				TR14153|c0_g1_i1|m.2305	144		37	138	4.71e-26	IPR004226	Tubulin binding cofactor A	GO:0007021|GO:0015631|GO:0051082
TR17478|c1_g1_i1|m.3042	119		26	46	-					TR111628|c0_g1_i1|m.109313	303		6	252	8.2e-119	IPR002423	Chaperonin Cpn60/TCP-1 family	GO:0005524			TR14154|c0_g1_i1|m.2307	204		19	90	1.18e-12	IPR000436	Sushi/SCR/CCP domain
TR1748|c0_g1_i1|m.3051	143	Reverse transcriptase (RNA-dependent DNA polymerase)	19	102	1.7e-07	IPR000477	Reverse transcriptase domain			TR111628|c0_g2_i1|m.109317	876		483	825	3.1e-187	IPR002423	Chaperonin Cpn60/TCP-1 family	GO:0005524			TR14162|c0_g1_i1|m.2311	367	G protein alpha subunit group 12 signature	357	367	1.8e-25	IPR000469	G-protein alpha subunit, group 12	GO:0001664|GO:0003924|GO:0004871|GO:0005525|GO:0007186|GO:0007264|GO:0031683	Reactome: REACT_14797|Reactome: REACT_604
TR17480|c0_g2_i1|m.3043	273	Proteasome component signature	77	92	1.3e-21	IPR000243	Peptidase T1A, proteasome beta-subunit	GO:0004175|GO:0005839|GO:0051603	Reactome: REACT_11045|Reactome: REACT_13|Reactome: REACT_13635|Reactome: REACT_152|Reactome: REACT_1538|Reactome: REACT_383|Reactome: REACT_578|Reactome: REACT_6185|Reactome: REACT_6850	TR11164|c0_g1_i1|m.4809	191	Aminoacyl-transfer RNA synthetases class-I signature.	84	95	-	IPR001412	Aminoacyl-tRNA synthetase, class I, conserved site	GO:0000166|GO:0004812|GO:0005524|GO:0006418	Reactome: REACT_71		TR14164|c0_g1_i1|m.2312	312		6	277	1.3e-08	IPR011990	Tetratricopeptide-like helical domain	GO:0005515
TR17482|c0_g1_i1|m.3044	297	Ribonuclease II family signature.	105	129	-	IPR022966	Ribonuclease II/R, conserved site			TR111649|c0_g1_i1|m.109328	353	Ankyrin repeat profile.	238	273	8.816	IPR002110	Ankyrin repeat	GO:0005515			TR14165|c0_g1_i1|m.2314	376	G protein alpha subunit group S signature	99	113	2.1e-44	IPR000367	G-protein alpha subunit, group S	GO:0003924|GO:0004871|GO:0005525|GO:0007186|GO:0031683
TR17482|c0_g3_i1|m.3046	306	Ribonuclease II family signature.	105	129	-	IPR022966	Ribonuclease II/R, conserved site			TR11165|c0_g1_i1|m.4810	328	Ankyrin repeat profile.	40	72	9.351	IPR002110	Ankyrin repeat	GO:0005515			TR14167|c0_g1_i1|m.2315	369	Protein kinase domain profile.	202	369	28.231	IPR000719	Protein kinase domain	GO:0004672|GO:0005524|GO:0006468
TR17502|c0_g1_i1|m.3062	253		25	221	1.84e-08	IPR016024	Armadillo-type fold	GO:0005488		TR111652|c0_g1_i1|m.109330	101	EGF-like domain profile.	42	89	11.034	IPR000742	Epidermal growth factor-like domain	GO:0005515			TR14169|c0_g1_i1|m.2316	99		2	48	3.7e-12
TR17514|c2_g1_i1|m.3064	107		1	52	1.83e-07	IPR000456	Ribosomal protein L17	GO:0003735|GO:0005622|GO:0005840|GO:0006412		TR111656|c0_g1_i1|m.109333	500	Helicase C-terminal domain	51	233	5.3e-54	IPR006555	ATP-dependent helicase, C-terminal	GO:0003676|GO:0005524|GO:0006139|GO:0008026|GO:0016818			TR1417|c0_g1_i1|m.2326	108	Fork head domain profile.	40	93	13.032	IPR001766	Transcription factor, fork head	GO:0003700|GO:0006355|GO:0043565
TR1752|c0_g1_i1|m.3071	105	Protein of unknown function (DUF1488)	8	71	3.5e-05	IPR009962	Protein of unknown function DUF1488			TR111661|c0_g1_i1|m.109337	194		159	183	-						TR14170|c0_g1_i1|m.2318	104	Glucosamine/galactosamine-6-phosphate isomerases signature.	48	66	-	IPR018321	Glucosamine-6-phosphate isomerase, conserved site	GO:0004342|GO:0006044	KEGG: 00520+3.5.99.6|MetaCyc: PWY-5514|MetaCyc: PWY-6855|MetaCyc: PWY-6906|UniPathway: UPA00629
TR17529|c0_g1_i1|m.3070	171	ATP synthase alpha/beta family, nucleotide-binding domain	1	47	2e-07	IPR000194	ATPase, F1/V1/A1 complex, alpha/beta subunit, nucleotide-binding domain	GO:0005524	KEGG: 00190+3.6.3.14|KEGG: 00195+3.6.3.14|MetaCyc: PWY-7219	TR111664|c0_g1_i1|m.109339	430	Phosphoenolpyruvate carboxykinase	60	430	1.4e-157	IPR008209	Phosphoenolpyruvate carboxykinase, GTP-utilising	GO:0004611|GO:0005525|GO:0006094	KEGG: 00010+4.1.1.32|KEGG: 00020+4.1.1.32|KEGG: 00620+4.1.1.32|MetaCyc: PWY-7383|Reactome: REACT_474|UniPathway: UPA00138		TR14170|c0_g2_i1|m.2320	121		2	60	4.2e-36	IPR004547	Glucosamine-6-phosphate isomerase	GO:0004342|GO:0006044	KEGG: 00520+3.5.99.6|MetaCyc: PWY-5514|MetaCyc: PWY-6855|MetaCyc: PWY-6906|UniPathway: UPA00629
TR17535|c0_g1_i1|m.3072	320		3	316	2.22e-37	IPR005502	ADP-ribosylation/Crystallin J1			TR111669|c0_g1_i1|m.109342	903		301	700	3.84e-42	IPR016024	Armadillo-type fold	GO:0005488			TR14170|c0_g3_i1|m.2321	114		1	114	1.5e-78	IPR004547	Glucosamine-6-phosphate isomerase	GO:0004342|GO:0006044	KEGG: 00520+3.5.99.6|MetaCyc: PWY-5514|MetaCyc: PWY-6855|MetaCyc: PWY-6906|UniPathway: UPA00629
TR17536|c1_g1_i1|m.3073	187	Glu/Leu/Phe/Val dehydrogenase, dimerisation domain	52	180	1.3e-63	IPR006097	Glutamate/phenylalanine/leucine/valine dehydrogenase, dimerisation domain	GO:0006520|GO:0016491|GO:0055114		TR111671|c0_g1_i1|m.109346	291		201	291	8e-20						TR14171|c0_g1_i1|m.2322	124		23	122	1.15e-07	IPR016024	Armadillo-type fold	GO:0005488
TR17558|c0_g2_i1|m.3076	110		38	102	1.41e-06					TR111672|c0_g1_i1|m.109347	296		219	244	1.4e-11	IPR013087	Zinc finger C2H2-type/integrase DNA-binding domain	GO:0003676			TR14171|c0_g2_i1|m.2323	111		1	95	1.8e-34
TR1756|c0_g1_i1|m.3088	226		156	187	4.7e-05	IPR001878	Zinc finger, CCHC-type	GO:0003676|GO:0008270		TR111678|c0_g1_i1|m.109348	420	Ankyrin repeat profile.	97	117	8.71	IPR002110	Ankyrin repeat	GO:0005515			TR14176|c0_g1_i1|m.2324	177		2	177	3.4e-12
TR1756|c0_g2_i1|m.3089	213		143	174	4.3e-05	IPR001878	Zinc finger, CCHC-type	GO:0003676|GO:0008270		TR111678|c0_g1_i1|m.109350	100	Prokaryotic membrane lipoprotein lipid attachment site profile.	1	19	5						TR14180|c0_g2_i1|m.2327	104		28	104	3.9e-25
TR17561|c0_g1_i1|m.3079	253		5	218	1.22e-16					TR11168|c0_g1_i1|m.4812	135	EGF-like domain profile.	65	105	11.086	IPR000742	Epidermal growth factor-like domain	GO:0005515			TR14181|c0_g1_i1|m.2328	272		3	269	1.2e-67	IPR002171	Ribosomal protein L2	GO:0003735|GO:0005622|GO:0005840|GO:0006412
TR17562|c0_g1_i1|m.3082	178	Death domain profile.	70	151	8.623	IPR000488	Death domain	GO:0005515|GO:0007165		TR111689|c0_g1_i1|m.109352	182		1	179	9.6e-118	IPR008050	DNA replication licensing factor Mcm7	GO:0003677|GO:0003678|GO:0005524|GO:0005634|GO:0006270|GO:0042555			TR14183|c0_g1_i1|m.2330	214		1	182	6.6e-93	IPR001197	Ribosomal protein L10e	GO:0003735|GO:0005622|GO:0005840|GO:0006412
TR17562|c0_g2_i1|m.3083	454	Ankyrin repeat profile.	200	232	14.345	IPR002110	Ankyrin repeat	GO:0005515		TR111700|c0_g1_i1|m.109355	417	Ig-like domain profile.	127	204	7.141	IPR007110	Immunoglobulin-like domain	GO:0005515			TR14186|c0_g2_i1|m.2334	154	PDZ domain profile.	90	154	12.004	IPR001478	PDZ domain	GO:0005515
TR1757|c0_g1_i1|m.3098	202	SUZ domain profile.	1	57	11.589	IPR024771	SUZ domain			TR111706|c0_g1_i1|m.109357	146	Ion transport protein	10	145	1.5e-09	IPR005821	Ion transport domain	GO:0005216|GO:0006811|GO:0016020|GO:0055085			TR14186|c0_g3_i1|m.2335	158	PDZ domain profile.	94	158	12.004	IPR001478	PDZ domain	GO:0005515
TR17572|c0_g1_i1|m.3093	359	ZU5 domain	30	103	0.00015	IPR000906	ZU5 domain			TR111710|c0_g1_i1|m.109359	103		75	103	-						TR14190|c0_g1_i1|m.2336	180		28	93	1.15e-21	IPR003169	GYF domain	GO:0005515
TR1759|c0_g1_i1|m.3111	510	Nuclear pore complex scaffold, nucleoporins 186/192/205	2	174	2.2e-41	IPR021827	Nucleoporin Nup186/Nup192/Nup205	GO:0005643		TR111714|c0_g2_i1|m.109361	100		1	100	7.3e-16	IPR026305	Negative elongation factor A	GO:0032021|GO:0034244			TR14190|c0_g1_i2|m.2337	200	GYF domain profile.	35	83	15.673	IPR003169	GYF domain	GO:0005515
TR1759|c0_g2_i1|m.3114	518	Nuclear pore complex scaffold, nucleoporins 186/192/205	2	174	2.3e-41	IPR021827	Nucleoporin Nup186/Nup192/Nup205	GO:0005643		TR111727|c0_g1_i1|m.109365	324		255	276	-						TR14194|c0_g1_i1|m.2339	207	EF-hand calcium-binding domain profile.	29	64	11.64	IPR002048	EF-hand domain	GO:0005509
TR17597|c0_g1_i1|m.3105	223	Ribosomal protein L19	22	110	5.2e-15	IPR001857	Ribosomal protein L19	GO:0003735|GO:0005622|GO:0005840|GO:0006412		TR111727|c0_g1_i1|m.109366	125		95	116	-						TR14194|c0_g1_i2|m.2340	145	EF-hand calcium-binding domain profile.	29	64	11.64	IPR002048	EF-hand domain	GO:0005509
TR1761|c0_g1_i1|m.3128	107	N-terminal CTNNB1 binding	1	54	5.5e-08	IPR013558	CTNNB1 binding, N-teminal			TR111729|c0_g1_i1|m.109367	235	Helicase conserved C-terminal domain	40	115	1.1e-08	IPR001650	Helicase, C-terminal				TR14196|c0_g2_i1|m.2342	144		5	75	6.4e-05
TR17617|c0_g1_i2|m.3124	101		30	81	2.88e-05					TR111730|c0_g1_i1|m.109370	219	Aminoacyl-transfer RNA synthetases class-I signature.	74	85	-	IPR001412	Aminoacyl-tRNA synthetase, class I, conserved site	GO:0000166|GO:0004812|GO:0005524|GO:0006418	Reactome: REACT_71		TR14204|c0_g2_i1|m.2346	309		2	298	5.1e-106
TR1763|c0_g1_i1|m.3129	466		216	256	3.2e-06	IPR009057	Homeodomain-like	GO:0003677		TR111746|c0_g1_i1|m.109371	212	Inositol 1, 3, 4-trisphosphate 5/6-kinase	1	207	6.5e-48	IPR008656	Inositol-tetrakisphosphate 1-kinase	GO:0000287|GO:0005524|GO:0005622|GO:0032957|GO:0047325|GO:0052725|GO:0052726	KEGG: 00562+2.7.1.134+2.7.1.159|MetaCyc: PWY-4661|MetaCyc: PWY-6362|MetaCyc: PWY-6365|MetaCyc: PWY-6366|MetaCyc: PWY-6554		TR14204|c0_g3_i1|m.2348	134		2	132	1e-15
TR17653|c1_g1_i1|m.3133	117	Protein kinase domain profile.	1	117	19.976	IPR000719	Protein kinase domain	GO:0004672|GO:0005524|GO:0006468		TR111747|c0_g1_i1|m.109372	276		156	201	1.5e-12	IPR012337	Ribonuclease H-like domain	GO:0003676			TR1421|c0_g1_i1|m.2354	139		15	124	2.6e-24	IPR030030	Scaffold protein salvador	GO:0006915|GO:0032947|GO:0035329|GO:0042127
TR17667|c0_g1_i1|m.3135	247		244	247	-					TR111755|c0_g1_i1|m.109378	596	BTB/POZ domain	21	125	6.1e-24	IPR013069	BTB/POZ	GO:0005515			TR14215|c0_g1_i1|m.2352	164	E1-E2 ATPase	2	163	8.2e-22	IPR008250	P-type ATPase, A domain	GO:0000166|GO:0046872
TR17681|c0_g1_i1|m.3142	274	Serine/Threonine protein kinases, catalytic domain	2	169	0.001	IPR002290	Serine/threonine/dual specificity protein kinase, catalytic domain	GO:0004672|GO:0005524|GO:0006468		TR111757|c0_g1_i1|m.109380	169		3	162	5.5e-19	IPR020683	Ankyrin repeat-containing domain				TR14221|c0_g1_i1|m.2355	280	Flavin-containing monooxygenase (FMO) signature	199	216	3.6e-16	IPR000960	Flavin monooxygenase FMO	GO:0004499|GO:0050660|GO:0050661|GO:0055114
TR17686|c0_g1_i1|m.3145	307		49	263	3.4e-11	IPR011990	Tetratricopeptide-like helical domain	GO:0005515		TR111764|c0_g1_i1|m.109383	185	Redoxin	30	170	8.3e-36	IPR013740	Redoxin	GO:0016491			TR14222|c0_g1_i1|m.2356	120	Ubiquitin domain profile.	1	66	14.534	IPR000626	Ubiquitin-like	GO:0005515
TR17698|c0_g1_i1|m.3150	137	Ribosomal protein S30	79	136	6.1e-28	IPR006846	Ribosomal protein S30	GO:0003735|GO:0005622|GO:0005840|GO:0006412		TR111765|c0_g1_i1|m.109385	272	Guanylate-binding protein, N-terminal domain	45	198	4.8e-07	IPR015894	Guanylate-binding protein, N-terminal	GO:0003924|GO:0005525			TR14225|c0_g1_i1|m.2359	100		2	100	6.4e-68	IPR016721	TRAPP I complex, Bet3
TR17698|c0_g2_i1|m.3151	131	Ribosomal protein S30	73	130	5.4e-28	IPR006846	Ribosomal protein S30	GO:0003735|GO:0005622|GO:0005840|GO:0006412		TR111768|c0_g1_i1|m.109386	303		9	29	0.00068	IPR013087	Zinc finger C2H2-type/integrase DNA-binding domain	GO:0003676			TR14225|c0_g2_i1|m.2360	112		2	112	5.8e-65	IPR016721	TRAPP I complex, Bet3
TR17718|c0_g1_i1|m.3159	518		259	282	6.9e-11	IPR013087	Zinc finger C2H2-type/integrase DNA-binding domain	GO:0003676		TR111776|c0_g1_i1|m.109389	227	Zinc finger matrin-type profile.	11	42	9.642	IPR000690	Zinc finger, C2H2-type matrin	GO:0003676|GO:0005634|GO:0008270			TR14227|c0_g1_i1|m.2361	193		5	192	3e-36
TR17740|c0_g2_i1|m.3167	174	GDSL-like Lipase/Acylhydrolase	12	166	4.3e-13	IPR001087	GDSL lipase/esterase	GO:0016788		TR111782|c0_g1_i1|m.109390	113		43	113	3.3e-17						TR14231|c0_g1_i1|m.2363	104		67	100	4.18e-05	IPR009060	UBA-like	GO:0005515
TR17743|c0_g1_i1|m.3169	264	Cell morphogenesis C-terminal	133	264	3.7e-41	IPR025481	Cell morphogenesis protein C-terminal			TR11179|c0_g1_i1|m.4813	123	Worm globin signature	63	74	5.1e-10	IPR013316	Globin, annelid-type	GO:0005506|GO:0015671|GO:0019825|GO:0020037			TR14235|c0_g1_i1|m.2365	552	Epidermal growth factor-like domain.	195	232	17	IPR000742	Epidermal growth factor-like domain	GO:0005515
TR17746|c0_g1_i1|m.3173	219	Ring finger domain	164	206	1.5e-15	IPR001841	Zinc finger, RING-type	GO:0005515|GO:0008270		TR111795|c0_g1_i1|m.109392	109	FERM domain profile.	1	109	19.923	IPR000299	FERM domain	GO:0005856			TR1426|c0_g1_i1|m.2385	235	TMPIT-like protein	1	235	6e-101	IPR012926	TMPIT-like	GO:0016021
TR17749|c0_g1_i1|m.3177	227	Sodium:solute symporter family profile.	1	227	9.311	IPR001734	Sodium/solute symporter	GO:0005215|GO:0006810|GO:0016020|GO:0055085		TR111795|c0_g2_i1|m.109393	111	FERM domain profile.	1	111	19.795	IPR000299	FERM domain	GO:0005856			TR14260|c0_g2_i1|m.2375	116		11	92	4e-05
TR17758|c0_g1_i1|m.3182	398	Ribosomal protein L3	1	371	2.1e-178	IPR000597	Ribosomal protein L3	GO:0003735|GO:0005622|GO:0005840|GO:0006412		TR111801|c0_g1_i1|m.109395	349		94	122	-						TR14264|c0_g1_i1|m.2376	128		70	113	2.2e-18
TR17763|c0_g2_i1|m.3185	107		39	103	1.22e-08					TR111802|c0_g1_i1|m.109397	417		215	344	5.3e-07	IPR015915	Kelch-type beta propeller	GO:0005515			TR14267|c0_g1_i1|m.2381	118		1	117	9.4e-55
TR17777|c0_g1_i1|m.3189	305	Troponin	163	288	8.4e-35	IPR001978	Troponin	GO:0005861	Reactome: REACT_17044	TR111813|c0_g1_i1|m.109398	143		110	142	1.1e-06	IPR015943	WD40/YVTN repeat-like-containing domain	GO:0005515			TR14268|c0_g1_i1|m.2383	161		1	161	5.3e-65
TR17790|c0_g1_i1|m.3190	234		58	230	1.5e-15	IPR012337	Ribonuclease H-like domain	GO:0003676		TR111817|c0_g1_i1|m.109400	216	Ran (Ras-related nuclear proteins) /TC4 subfamily of small GTPases	17	190	3e-07	IPR002041	Ran GTPase	GO:0003924|GO:0005525|GO:0006886|GO:0006913|GO:0007165			TR14270|c0_g1_i1|m.2386	177		30	51	-
TR17792|c0_g1_i1|m.3191	185	50S ribosomal protein L14 [rplN].	69	185	15.283	IPR000218	Ribosomal protein L14b/L23e	GO:0003735|GO:0005840|GO:0006412		TR111834|c0_g1_i1|m.109404	187		1	187	6.4e-25						TR14270|c0_g1_i2|m.2387	194	RyR and IP3R Homology associated	72	168	1.4e-18	IPR013662	RyR/IP3R Homology associated domain
TR17797|c0_g1_i1|m.3195	192	Trefoil (P-type) domain	85	125	1.5e-10	IPR000519	P-type trefoil domain			TR111835|c0_g1_i1|m.109406	142		25	64	7.6e-15	IPR015422	Pyridoxal phosphate-dependent transferase, major region, subdomain 2	GO:0003824			TR14271|c0_g2_i1|m.2388	126		26	124	2.35e-43	IPR000781	Enhancer of rudimentary	GO:0006221|GO:0007049|GO:0045747
TR17797|c1_g1_i1|m.3197	210	Trefoil (P-type) domain	46	84	2.8e-10	IPR000519	P-type trefoil domain			TR111836|c0_g1_i1|m.109408	127		43	113	8.71e-06	IPR008979	Galactose-binding domain-like				TR14275|c0_g1_i1|m.2389	101	Fasciclin domain	16	60	4.8e-09	IPR000782	FAS1 domain
TR17811|c0_g1_i1|m.3199	138	Protein of unknown function (DUF1682)	6	125	1.5e-31	IPR012879	Protein of unknown function DUF1682			TR111844|c0_g1_i1|m.109410	129	G-protein coupled receptors family 1 profile.	50	129	12.167	IPR017452	GPCR, rhodopsin-like, 7TM	GO:0016021	Reactome: REACT_14797		TR1428|c0_g2_i1|m.2397	128		1	54	7.3e-08
TR17811|c1_g1_i1|m.3201	112	Protein of unknown function (DUF1682)	12	105	6.5e-22	IPR012879	Protein of unknown function DUF1682			TR111855|c0_g1_i1|m.109411	129	Rhodopsin-like GPCR superfamily signature	51	72	1.5e-06	IPR000276	G protein-coupled receptor, rhodopsin-like	GO:0004930|GO:0007186|GO:0016021	Reactome: REACT_14797		TR14288|c0_g1_i1|m.2395	119		1	119	3.2e-55
TR17824|c0_g1_i1|m.3203	117		1	103	1.68e-45	IPR008280	Tubulin/FtsZ, C-terminal	GO:0003924|GO:0005525|GO:0043234|GO:0051258		TR111874|c0_g1_i1|m.109414	103		25	93	3.9e-05	IPR029058	Alpha/Beta hydrolase fold				TR14293|c0_g1_i1|m.2398	143	Organic Anion Transporter Polypeptide (OATP) family	32	128	2.4e-24	IPR004156	Organic anion transporter polypeptide OATP	GO:0005215|GO:0006810|GO:0016020
TR17846|c0_g1_i1|m.3206	304	Protein kinase domain	31	283	3.1e-67	IPR000719	Protein kinase domain	GO:0004672|GO:0005524|GO:0006468		TR111874|c0_g2_i1|m.109415	504	alpha/beta hydrolase fold	289	475	1.1e-08	IPR013094	Alpha/beta hydrolase fold-3	GO:0008152|GO:0016787			TR14301|c0_g1_i1|m.2399	109		9	37	-
TR17864|c0_g1_i1|m.3213	244	Zinc finger SP-RING-type profile.	150	226	14.97	IPR004181	Zinc finger, MIZ-type	GO:0008270	UniPathway: UPA00886	TR111876|c0_g1_i1|m.109418	193		66	178	1.2e-07	IPR002126	Cadherin	GO:0005509|GO:0007156|GO:0016020			TR14302|c0_g1_i1|m.2402	124	EGF-like domain profile.	6	31	8.691	IPR000742	Epidermal growth factor-like domain	GO:0005515
TR17870|c0_g1_i2|m.3216	192		17	44	-					TR111883|c0_g1_i1|m.109421	204	Raf-like Ras-binding domain	55	101	8.5e-12	IPR003116	Raf-like Ras-binding	GO:0005057|GO:0007165			TR14311|c0_g1_i1|m.2403	127	WSC domain	7	66	1.2e-16	IPR002889	Carbohydrate-binding WSC
TR17888|c0_g1_i1|m.3224	246	Proliferating cell nuclear antigen, N-terminal domain	1	124	1.5e-57	IPR022648	Proliferating cell nuclear antigen, PCNA, N-terminal	GO:0003677|GO:0006275		TR111892|c0_g1_i1|m.109425	99	Ankyrin repeat profile.	20	52	11.621	IPR002110	Ankyrin repeat	GO:0005515			TR14321|c0_g1_i1|m.2404	141		1	92	6.3e-21
TR17888|c0_g2_i1|m.3226	264	Proliferating cell nuclear antigen, N-terminal domain	1	124	1.8e-57	IPR022648	Proliferating cell nuclear antigen, PCNA, N-terminal	GO:0003677|GO:0006275		TR111906|c0_g1_i1|m.109428	208	NADH:ubiquinone oxidoreductase, NDUFB6/B17 subunit	62	200	1.3e-27	IPR019174	NADH dehydrogenase 1, beta subcomplex, subunit 6				TR14332|c0_g1_i1|m.2407	228		67	214	1.07e-21	IPR003961	Fibronectin type III	GO:0005515
TR17896|c0_g1_i1|m.3232	121	Flagellar C1a complex subunit C1a-32	1	91	1.2e-17					TR111907|c0_g1_i1|m.109429	149	Trp-Asp (WD) repeats circular profile.	40	124	12.288	IPR017986	WD40-repeat-containing domain	GO:0005515			TR14334|c0_g1_i1|m.2409	177		57	177	3.9e-26	IPR026010	Nucleoporin NSP1/NUP62	GO:0005643|GO:0017056
TR17896|c0_g2_i1|m.3233	104	Flagellar C1a complex subunit C1a-32	1	91	6.8e-18					TR111913|c0_g1_i1|m.109430	447		224	445	2e-22						TR14337|c0_g1_i1|m.2413	152		10	152	6.2e-36
TR17915|c0_g1_i1|m.3239	185	Fcf1	79	175	2.2e-40	IPR006984	rRNA-processing protein Fcf1/Utp23	GO:0032040		TR111917|c0_g1_i1|m.109432	334	ARID/BRIGHT DNA binding domain	1	45	8e-08	IPR001606	ARID DNA-binding domain	GO:0003677			TR14338|c0_g1_i1|m.2414	212	DREV methyltransferase	1	211	2.7e-78	IPR007884	DREV methyltransferase
TR17928|c0_g1_i1|m.3246	209	Small acidic protein family	41	116	2.5e-13	IPR028124	Small acidic protein-like domain			TR111917|c0_g1_i1|m.109433	171		35	56	-						TR14339|c0_g1_i1|m.2415	126		2	126	1e-69
TR17934|c0_g1_i1|m.3247	152	Ribosomal protein S19 signature.	105	129	-	IPR020934	Ribosomal protein S19 conserved site	GO:0003723		TR111918|c0_g1_i1|m.109435	123	Zinc finger C2H2 type domain profile.	36	63	9.889	IPR007087	Zinc finger, C2H2	GO:0046872			TR14342|c0_g1_i1|m.2422	104		6	71	4e-14	IPR001781	Zinc finger, LIM-type	GO:0008270
TR17937|c0_g1_i1|m.3248	422	Leucine-rich repeat profile.	120	141	7.227	IPR001611	Leucine-rich repeat	GO:0005515		TR111954|c0_g1_i1|m.109450	135		39	103	1.25e-09	IPR000436	Sushi/SCR/CCP domain				TR14347|c0_g1_i1|m.2429	102		7	97	1.2e-08
TR1795|c0_g1_i1|m.3263	199		4	38	0.00088	IPR013087	Zinc finger C2H2-type/integrase DNA-binding domain	GO:0003676		TR111959|c0_g1_i1|m.109453	190		108	129	-						TR14349|c0_g1_i1|m.2431	104	Protein kinase domain profile.	35	104	11.793	IPR000719	Protein kinase domain	GO:0004672|GO:0005524|GO:0006468
TR17951|c0_g1_i1|m.3258	182		82	139	7.52e-10					TR111962|c0_g2_i1|m.109455	130		1	95	2.6e-18						TR14356|c0_g1_i1|m.2433	176		6	176	8e-28
TR17955|c0_g1_i1|m.3260	180	Beige/BEACH domain	1	155	9.9e-62	IPR000409	BEACH domain			TR111964|c0_g1_i1|m.109456	172	Receptor family ligand binding region	75	172	3.6e-05	IPR001828	Extracellular ligand-binding receptor				TR1436|c0_g1_i1|m.2440	175		1	146	3.4e-75
TR17960|c0_g1_i1|m.3264	401	C-type lectin domain profile.	85	208	15.54	IPR001304	C-type lectin			TR111965|c0_g1_i1|m.109458	138	Ion transport protein	42	113	1.5e-12	IPR005821	Ion transport domain	GO:0005216|GO:0006811|GO:0016020|GO:0055085			TR14362|c0_g1_i2|m.2437	313	Myc amino-terminal region	14	146	9.3e-07	IPR012682	Transcription regulator Myc, N-terminal	GO:0003700|GO:0006355
TR17960|c0_g2_i1|m.3267	424		84	212	3.4e-15	IPR016186	C-type lectin-like			TR111969|c0_g1_i1|m.109461	202	FKBP-type peptidyl-prolyl cis-trans isomerase	30	96	9.5e-10	IPR001179	Peptidyl-prolyl cis-trans isomerase, FKBP-type, domain	GO:0006457			TR14367|c0_g1_i1|m.2439	138		2	136	4.55e-34	IPR012337	Ribonuclease H-like domain	GO:0003676
TR17964|c0_g1_i1|m.3270	215	Syntaxin / epimorphin family signature.	124	163	-	IPR006012	Syntaxin/epimorphin, conserved site	GO:0005484|GO:0006886|GO:0016020	Reactome: REACT_11184	TR111971|c0_g1_i1|m.109463	121	C2 domain profile.	1	87	20.565	IPR000008	C2 domain	GO:0005515			TR14373|c0_g1_i1|m.2441	297		21	58	-
TR17984|c0_g1_i1|m.3278	151		90	110	-					TR11198|c0_g1_i1|m.4820	170		49	70	-						TR14377|c0_g1_i1|m.2442	103		7	28	-
TR17988|c0_g1_i1|m.3284	109	FGGY family of carbohydrate kinases, N-terminal domain	11	103	1.5e-11	IPR018484	Carbohydrate kinase, FGGY, N-terminal	GO:0005975|GO:0016773		TR111984|c0_g1_i1|m.109465	265	Cadherins domain profile.	131	238	28.132	IPR002126	Cadherin	GO:0005509|GO:0007156|GO:0016020			TR14377|c0_g2_i1|m.2444	121	Histone H5 signature	39	58	4.1e-05	IPR005819	Histone H5	GO:0000786|GO:0003677|GO:0006334
TR17990|c0_g2_i1|m.3287	186	TFIIIC subunit	38	70	1.9e-12	IPR019481	Transcription factor TFIIIC, tau55-related			TR111988|c0_g1_i1|m.109466	229		118	139	-						TR14377|c0_g3_i1|m.2446	122	Domain of unknown function (DUF4208)	93	120	4.7e-05	IPR025260	Domain of unknown function DUF4208
TR17993|c1_g1_i1|m.3288	147		12	147	2.58e-35	IPR009075	Acyl-CoA dehydrogenase/oxidase C-terminal	GO:0016627|GO:0055114		TR111999|c0_g1_i1|m.109467	209		81	100	5.9e-11	IPR013087	Zinc finger C2H2-type/integrase DNA-binding domain	GO:0003676			TR14382|c0_g1_i1|m.2448	229	Ig-like domain profile.	174	229	6.705	IPR007110	Immunoglobulin-like domain	GO:0005515
TR17993|c2_g1_i1|m.3289	156	Acyl-CoA oxidase	39	155	4.9e-25	IPR002655	Acyl-CoA oxidase, C-terminal	GO:0003997|GO:0005777|GO:0006635|GO:0055114	KEGG: 00071+1.3.3.6|KEGG: 00592+1.3.3.6|MetaCyc: PWY-5136|MetaCyc: PWY-6837|MetaCyc: PWY-6920|MetaCyc: PWY-7007|MetaCyc: PWY-7288|MetaCyc: PWY-7291|MetaCyc: PWY-7337|MetaCyc: PWY-7338|MetaCyc: PWY-7340|MetaCyc: PWY-735|MetaCyc: PWY-7606	TR11200|c0_g1_i1|m.4821	176		3	156	1.1e-28						TR14382|c0_g2_i1|m.2449	263	Ig-like domain profile.	208	263	6.705	IPR007110	Immunoglobulin-like domain	GO:0005515
TR18003|c0_g1_i1|m.3291	109	GMC oxidoreductase	15	94	4.3e-25	IPR007867	Glucose-methanol-choline oxidoreductase, C-terminal	GO:0016614|GO:0055114		TR112008|c0_g1_i1|m.109469	254	ATPase family associated with various cellular activities (AAA)	3	33	7.1e-05	IPR003959	ATPase, AAA-type, core	GO:0005524			TR14386|c0_g1_i1|m.2451	243	Ig-like domain profile.	180	243	7.322	IPR007110	Immunoglobulin-like domain	GO:0005515
TR18003|c0_g2_i1|m.3292	151	GMC oxidoreductase	7	136	6.5e-37	IPR007867	Glucose-methanol-choline oxidoreductase, C-terminal	GO:0016614|GO:0055114		TR112023|c0_g1_i1|m.109471	114		4	114	4.9e-22	IPR028268	Pianissimo family	GO:0031929|GO:0031932			TR14389|c0_g1_i1|m.2453	247	JmjC domain profile.	118	247	22.723	IPR003347	JmjC domain
TR18003|c0_g3_i1|m.3293	151	GMC oxidoreductase	7	136	6.5e-37	IPR007867	Glucose-methanol-choline oxidoreductase, C-terminal	GO:0016614|GO:0055114		TR112024|c0_g1_i1|m.109472	138	MIF4G domain	6	137	1e-12	IPR003890	MIF4G-like, type 3	GO:0003723|GO:0005515			TR14398|c0_g1_i1|m.2457	187		21	187	2.5e-121	IPR002691	LIM-domain binding protein	GO:0003712|GO:0005634|GO:0030274
TR18004|c0_g1_i1|m.3294	198	Mitochondrial ribosomal protein S23	5	127	6e-42	IPR023611	Ribosomal protein S23/S25, mitochondrial	GO:0003735|GO:0005840|GO:0006412		TR112026|c0_g1_i1|m.109473	210	Ribosomal protein S2	4	69	1.2e-21	IPR001865	Ribosomal protein S2	GO:0003735|GO:0005622|GO:0005840|GO:0006412			TR14398|c0_g2_i1|m.2458	169		21	169	1.2e-120	IPR002691	LIM-domain binding protein	GO:0003712|GO:0005634|GO:0030274
TR18006|c0_g1_i1|m.3296	111	Ig-like domain profile.	10	107	9.482	IPR007110	Immunoglobulin-like domain	GO:0005515		TR112029|c0_g1_i1|m.109476	106	XK-related protein	12	103	1.1e-15	IPR018629	Transport protein XK				TR1440|c0_g1_i1|m.2466	125		11	124	1.1e-22	IPR015915	Kelch-type beta propeller	GO:0005515
TR18006|c0_g1_i2|m.3297	121		24	108	5.78e-11	IPR007110	Immunoglobulin-like domain	GO:0005515		TR11203|c0_g2_i1|m.4822	102		52	102	1.3e-14	IPR005341	Mitochondrial import inner membrane translocase subunit Tim16	GO:0005744|GO:0030150			TR14405|c0_g1_i1|m.2460	114	short chain dehydrogenase	2	92	3.7e-12	IPR002198	Short-chain dehydrogenase/reductase SDR	GO:0008152|GO:0016491
TR18006|c0_g2_i1|m.3298	111		24	107	7.03e-11	IPR007110	Immunoglobulin-like domain	GO:0005515		TR112030|c0_g1_i1|m.109478	504		425	503	1.8e-27						TR14405|c0_g2_i1|m.2461	104		1	103	6.97e-29
TR18035|c0_g1_i1|m.3304	119	UDP-glucoronosyl and UDP-glucosyl transferase	13	111	1.4e-08	IPR002213	UDP-glucuronosyl/UDP-glucosyltransferase	GO:0008152|GO:0016758		TR112038|c0_g1_i1|m.109480	308		3	303	1.5e-124	IPR007704	Mannosyltransferase, DXD	GO:0006506|GO:0016021|GO:0016758	UniPathway: UPA00196		TR14409|c0_g2_i1|m.2463	301	ABC transporter transmembrane region	126	294	1.2e-22	IPR011527	ABC transporter type 1, transmembrane domain	GO:0005524|GO:0006810|GO:0016021|GO:0042626|GO:0055085
TR18035|c1_g1_i1|m.3305	114		25	78	6.8e-05					TR112042|c0_g1_i1|m.109483	218		87	203	2e-14						TR14412|c0_g1_i1|m.2468	102		1	97	5.5e-26	IPR013785	Aldolase-type TIM barrel	GO:0003824
TR18039|c0_g1_i1|m.3309	393	Cold shock protein domain	229	290	3.2e-11	IPR011129	Cold shock protein	GO:0003676		TR112063|c0_g1_i1|m.109488	320		11	320	3.3e-155	IPR027120	Structural maintenance of chromosomes Smc2	GO:0000796|GO:0007076			TR14417|c0_g1_i1|m.2475	187		74	102	-
TR18039|c0_g1_i2|m.3310	384	Cold shock protein domain	220	281	3.2e-11	IPR011129	Cold shock protein	GO:0003676		TR112067|c0_g1_i1|m.109490	325	Leucine rich repeat	177	236	1.9e-12	IPR001611	Leucine-rich repeat	GO:0005515			TR14417|c0_g2_i1|m.2476	144		31	59	-
TR18045|c0_g1_i1|m.3311	209		1	112	4.9e-33	IPR016040	NAD(P)-binding domain			TR112068|c0_g1_i1|m.109491	119		79	109	3.5e-05	IPR013087	Zinc finger C2H2-type/integrase DNA-binding domain	GO:0003676			TR14419|c0_g1_i1|m.2477	530	Zinc finger UBR-type profile.	212	281	8.467	IPR003126	Zinc finger, N-recognin	GO:0008270
TR18045|c0_g1_i1|m.3312	160		43	151	8.33e-36	IPR008927	6-phosphogluconate dehydrogenase C-terminal domain-like	GO:0055114		TR112080|c0_g1_i1|m.109494	208	EGF-like domain profile.	1	12	8.82	IPR000742	Epidermal growth factor-like domain	GO:0005515			TR14420|c0_g1_i1|m.2479	168		46	167	1.3e-19	IPR001930	Peptidase M1, alanine aminopeptidase/leukotriene A4 hydrolase	GO:0006508
TR18049|c0_g1_i1|m.3314	296	Biliverdin reductase, catalytic	142	236	5.3e-06	IPR015249	Biliverdin reductase, catalytic	GO:0004074|GO:0008270|GO:0042167|GO:0055114	KEGG: 00860+1.3.1.24|MetaCyc: PWY-5874|UniPathway: UPA00684	TR112097|c0_g1_i1|m.109499	327	Myosin head (motor domain)	5	326	7.4e-100	IPR001609	Myosin head, motor domain	GO:0003774|GO:0005524|GO:0016459			TR14422|c0_g1_i1|m.2480	342	Sprouty protein (Spry)	205	318	3e-23	IPR007875	Sprouty	GO:0007275|GO:0009966|GO:0016020
TR18064|c0_g1_i1|m.3315	153	AIG1 family	30	87	8.7e-11	IPR006703	AIG1-type guanine nucleotide-binding (G) domain	GO:0005525		TR112098|c0_g1_i1|m.109500	310	AAA-protein family signature.	200	218	-	IPR003960	ATPase, AAA-type, conserved site	GO:0005524			TR14423|c0_g1_i1|m.2484	119		63	84	-
TR18071|c0_g1_i1|m.3318	130	Eukaryotic protein of unknown function (DUF872)	50	128	9.4e-17	IPR008590	Protein of unknown function DUF872, transmembrane			TR112107|c0_g1_i1|m.109503	128		59	120	2.3e-06	IPR012677	Nucleotide-binding alpha-beta plait domain	GO:0000166			TR14423|c0_g1_i2|m.2485	171		115	136	-
TR18088|c0_g1_i1|m.3320	115	t-SNARE coiled-coil homology domain profile.	15	77	10.863	IPR000727	Target SNARE coiled-coil homology domain	GO:0005515		TR112117|c0_g1_i1|m.109505	159	Sushi domain (SCR repeat)	80	133	2e-10	IPR000436	Sushi/SCR/CCP domain				TR14425|c0_g1_i1|m.2486	129	USP8 interacting	2	129	5.8e-68	IPR015036	USP8 interacting	GO:0016567|GO:0016881|GO:0031386	UniPathway: UPA00143
TR18090|c0_g1_i1|m.3321	260		139	249	9.16e-06	IPR016064	NAD kinase/diacylglycerol kinase-like domain			TR112121|c0_g1_i1|m.109507	229		72	89	1.6e-05	IPR013087	Zinc finger C2H2-type/integrase DNA-binding domain	GO:0003676			TR14432|c0_g1_i1|m.2489	107	Reverse transcriptase (RNA-dependent DNA polymerase)	39	89	9e-06	IPR000477	Reverse transcriptase domain
TR18093|c0_g1_i1|m.3323	185	Patched family	1	176	5e-55	IPR003392	Patched	GO:0008158|GO:0016020		TR112125|c0_g1_i1|m.109510	216		45	165	5.5e-17						TR14435|c0_g1_i1|m.2491	144	Glutamine amidotransferases class-II	99	144	3.4e-12	IPR000583	Class II glutamine amidotransferase domain	GO:0008152
TR18093|c1_g1_i1|m.3326	127	Patched family	12	110	2.2e-06	IPR003392	Patched	GO:0008158|GO:0016020		TR112130|c0_g1_i1|m.109512	200		71	111	2.2e-05	IPR002557	Chitin binding domain	GO:0005576|GO:0006030|GO:0008061			TR14447|c0_g1_i1|m.2493	108		1	108	1.3e-31
TR18093|c2_g1_i1|m.3327	113	Patched family	8	112	3.3e-11	IPR003392	Patched	GO:0008158|GO:0016020		TR112139|c0_g1_i1|m.109514	100	Glycosyltransferase (GlcNAc)	6	81	2.6e-16	IPR021067	Glycosyltransferase, GlcNAc		UniPathway: UPA00378		TR14448|c0_g2_i1|m.2494	130	Glycosyl hydrolase family 20, catalytic domain	2	99	8.6e-39	IPR015883	Glycoside hydrolase family 20, catalytic core	GO:0004553|GO:0005975	KEGG: 00511+3.2.1.52|KEGG: 00513+3.2.1.52|KEGG: 00520+3.2.1.52|KEGG: 00531+3.2.1.52|KEGG: 00603+3.2.1.52|KEGG: 00604+3.2.1.52|MetaCyc: PWY-6902
TR18114|c0_g1_i1|m.3333	289		142	281	8e-31	IPR000008	C2 domain	GO:0005515		TR112146|c0_g1_i1|m.109515	231		1	72	2.4e-17	IPR001715	Calponin homology domain	GO:0005515			TR14452|c0_g2_i1|m.2496	186	Cbl-type phosphotyrosine-binding (Cbl-PTB) domain profile.	1	124	8.941	IPR024159	Adaptor protein Cbl, PTB domain	GO:0001784
TR18117|c0_g1_i1|m.3334	217		81	101	-					TR11215|c0_g1_i1|m.4824	226	SET domain	21	76	3.9e-08	IPR001214	SET domain	GO:0005515			TR14453|c0_g1_i1|m.2497	167		1	136	2.2e-54
TR18157|c0_g1_i1|m.3344	113	tRNA synthetase class II core domain (G, H, P, S and T)	19	81	3.7e-10	IPR002314	Aminoacyl-tRNA synthetase, class II (G/ P/ S/T)	GO:0000166|GO:0004812|GO:0005524|GO:0006418	Reactome: REACT_71	TR112156|c0_g1_i1|m.109517	110		3	108	1.16e-14	IPR011249	Metalloenzyme, LuxS/M16 peptidase-like	GO:0003824|GO:0046872			TR14456|c0_g2_i1|m.2499	286		46	286	1e-89	IPR013785	Aldolase-type TIM barrel	GO:0003824
TR18157|c2_g1_i1|m.3345	105		12	95	8.45e-25					TR112166|c0_g1_i1|m.109522	246	SET domain	22	238	8.5e-06	IPR001214	SET domain	GO:0005515			TR14457|c0_g1_i1|m.2501	100	Polycystin cation channel	1	100	2e-38	IPR013122	Polycystin cation channel, PKD1/PKD2
TR18168|c1_g1_i1|m.3351	119	RhoGEF domain	16	118	7.4e-17	IPR000219	Dbl homology (DH) domain	GO:0005089|GO:0035023		TR112170|c0_g1_i1|m.109523	530	Peroxisome biogenesis factor 1, N-terminal	95	169	5.7e-22	IPR015342	Peroxisome biogenesis factor 1, N-terminal	GO:0005524|GO:0005777|GO:0007031			TR14458|c0_g1_i1|m.2502	108	LBP / BPI / CETP family, C-terminal domain	7	107	3.8e-13	IPR001124	Lipid-binding serum glycoprotein, C-terminal	GO:0008289
TR18169|c0_g1_i1|m.3352	279		58	277	4.45e-55	IPR002181	Fibrinogen, alpha/beta/gamma chain, C-terminal globular domain			TR112177|c0_g1_i1|m.109526	287	NHL repeat	188	215	1.5e-09	IPR001258	NHL repeat	GO:0005515			TR14460|c0_g1_i1|m.2505	121		5	58	-
TR18186|c0_g1_i1|m.3356	119		24	43	1e-08	IPR013087	Zinc finger C2H2-type/integrase DNA-binding domain	GO:0003676		TR112182|c0_g1_i1|m.109528	179		39	158	1.3e-21	IPR015915	Kelch-type beta propeller	GO:0005515			TR14462|c0_g2_i1|m.2508	377		85	291	5.4e-13	IPR016024	Armadillo-type fold	GO:0005488
TR18192|c0_g1_i1|m.3359	150	Ig-like domain profile.	26	129	6.651	IPR007110	Immunoglobulin-like domain	GO:0005515		TR112184|c0_g1_i1|m.109529	307	ATP synthase	36	306	9.4e-72	IPR000131	ATPase, F1 complex, gamma subunit	GO:0015986|GO:0045261|GO:0046933|GO:0046961			TR1447|c0_g1_i1|m.2515	167		28	161	3.4e-22	IPR001932	PPM-type phosphatase domain	GO:0003824
TR18194|c0_g1_i1|m.3362	103		2	102	1.15e-14	IPR016024	Armadillo-type fold	GO:0005488		TR112188|c0_g1_i1|m.109532	101	Cadherin domain	3	81	9.6e-07	IPR002126	Cadherin	GO:0005509|GO:0007156|GO:0016020			TR14472|c0_g1_i1|m.2510	167	Survival motor neuron protein (SMN)	4	69	2.8e-13	IPR010304	Survival motor neuron	GO:0003723|GO:0005634|GO:0005737|GO:0006397
TR18194|c1_g1_i1|m.3363	152		2	144	7.09e-15	IPR016024	Armadillo-type fold	GO:0005488		TR112191|c0_g1_i1|m.109535	490	Ankyrin repeat profile.	73	105	12.129	IPR002110	Ankyrin repeat	GO:0005515			TR14472|c0_g2_i1|m.2511	187	Survival motor neuron protein (SMN)	33	89	3.8e-10	IPR010304	Survival motor neuron	GO:0003723|GO:0005634|GO:0005737|GO:0006397
TR18214|c0_g1_i1|m.3365	171	DEAD/DEAH box helicase	34	152	1.4e-06	IPR011545	DEAD/DEAH box helicase domain	GO:0003676|GO:0005524		TR112204|c0_g1_i1|m.109539	417	Spectrin repeat	19	120	1.7e-07	IPR002017	Spectrin repeat	GO:0005515			TR14473|c0_g1_i1|m.2512	442	Ring finger	105	186	14	IPR001841	Zinc finger, RING-type	GO:0005515|GO:0008270
TR18214|c1_g1_i1|m.3366	144	helicase superfamily c-terminal domain	16	120	1.2e-19	IPR001650	Helicase, C-terminal			TR112206|c0_g1_i1|m.109541	305	ATP-binding cassette, ABC transporter-type domain profile.	88	305	21.282	IPR003439	ABC transporter-like	GO:0005524|GO:0016887			TR14481|c0_g1_i1|m.2516	112	Low-density lipoprotein receptor repeat class B	88	111	4.1e-06	IPR000033	LDLR class B repeat
TR18216|c0_g2_i1|m.3367	154		77	154	3.92e-17	IPR008334	5'-Nucleotidase, C-terminal	GO:0009166|GO:0016787		TR112208|c0_g1_i1|m.109542	172	Citrate transporter	1	150	2.7e-15	IPR004680	Citrate transporter-like domain	GO:0016021|GO:0055085			TR14487|c0_g1_i1|m.2518	113		31	110	9.04e-18	IPR001128	Cytochrome P450	GO:0005506|GO:0016705|GO:0020037|GO:0055114	Reactome: REACT_13433
TR18220|c0_g1_i1|m.3369	315	JAB1/Mov34/MPN/PAD-1 ubiquitin protease	4	114	8.8e-32	IPR000555	JAB1/MPN/MOV34 metalloenzyme domain	GO:0005515		TR112227|c0_g1_i1|m.109543	291	SURF4 family	27	291	6.5e-119	IPR002995	Surfeit locus 4	GO:0016021			TR14496|c0_g1_i1|m.2519	195		40	167	4.4e-12	IPR011990	Tetratricopeptide-like helical domain	GO:0005515
TR18225|c0_g1_i1|m.3372	203		134	203	9.9e-21					TR112236|c0_g1_i1|m.109545	511		146	175	9.3e-08	IPR013087	Zinc finger C2H2-type/integrase DNA-binding domain	GO:0003676			TR14497|c0_g1_i1|m.2520	139	Ring finger	37	80	7.6e-08	IPR001841	Zinc finger, RING-type	GO:0005515|GO:0008270
TR18233|c0_g1_i1|m.3375	101	Enhancer of rudimentary signature.	52	68	-	IPR000781	Enhancer of rudimentary	GO:0006221|GO:0007049|GO:0045747		TR112240|c0_g1_i1|m.109548	409		51	409	7.3e-37	IPR027165	Condensin complex subunit 3	GO:0000796|GO:0007076			TR14498|c0_g1_i1|m.2521	162		1	162	2.8e-61
TR18250|c0_g1_i1|m.3380	291		163	290	4.89e-07					TR112248|c0_g1_i1|m.109550	396	Trehalose-phosphatase	68	240	5.2e-24	IPR003337	Trehalose-phosphatase	GO:0003824|GO:0005992			TR145|c0_g1_i1|m.2603	111	Linker histone H1/H5 globular (H15) domain profile.	52	111	28.276	IPR005818	Linker histone H1/H5, domain H15	GO:0000786|GO:0003677|GO:0005634|GO:0006334
TR18250|c0_g2_i1|m.3381	255		127	254	3.45e-07					TR112264|c0_g1_i1|m.109554	122	Ribosomal protein S12/S23	2	121	4.7e-55	IPR006032	Ribosomal protein S12/S23	GO:0003735|GO:0005622|GO:0005840|GO:0006412			TR145|c0_g2_i1|m.2604	111	Linker histone H1/H5 globular (H15) domain profile.	52	111	28.276	IPR005818	Linker histone H1/H5, domain H15	GO:0000786|GO:0003677|GO:0005634|GO:0006334
TR18262|c0_g1_i1|m.3385	119		63	108	-					TR112269|c0_g1_i1|m.109561	654		4	25	-						TR14508|c0_g1_i1|m.2527	223		1	223	3.6e-177	IPR028731	Tankyrase-1	GO:0003950|GO:0016055|GO:0032212|GO:0051225
TR18262|c0_g2_i1|m.3386	175		63	108	-					TR112274|c0_g1_i1|m.109563	222		3	102	2.1e-23	IPR012677	Nucleotide-binding alpha-beta plait domain	GO:0000166			TR14514|c0_g1_i1|m.2532	448		1	187	3.4e-34
TR18281|c0_g1_i1|m.3392	158	Asparagine synthase	49	116	2.7e-06	IPR001962	Asparagine synthase	GO:0004066|GO:0006529		TR112279|c0_g1_i1|m.109566	140		45	133	7.3e-31	IPR002124	Cytochrome c oxidase, subunit Vb	GO:0004129|GO:0005740			TR14519|c0_g1_i1|m.2534	178		4	174	7.8e-53	IPR015943	WD40/YVTN repeat-like-containing domain	GO:0005515
TR18289|c0_g1_i1|m.3395	524		126	153	-					TR112284|c0_g1_i1|m.109567	233		2	42	0.00077	IPR012677	Nucleotide-binding alpha-beta plait domain	GO:0000166			TR14519|c0_g2_i1|m.2535	112	Trp-Asp (WD) repeats profile.	26	64	10.074	IPR001680	WD40 repeat	GO:0005515
TR18290|c0_g1_i1|m.3398	268		148	242	3.1e-19	IPR012677	Nucleotide-binding alpha-beta plait domain	GO:0000166		TR112295|c0_g1_i1|m.109569	180	Matrixin	68	161	9.3e-08	IPR001818	Peptidase M10, metallopeptidase	GO:0004222|GO:0006508|GO:0008270|GO:0031012			TR1452|c0_g1_i1|m.2552	283		59	147	8.41e-11	IPR000008	C2 domain	GO:0005515
TR1831|c0_g1_i1|m.3409	100	Trypsin	6	96	5.5e-09	IPR001254	Serine proteases, trypsin domain	GO:0004252|GO:0006508		TR112297|c0_g1_i1|m.109570	186	Fork head domain profile.	1	45	17.844	IPR001766	Transcription factor, fork head	GO:0003700|GO:0006355|GO:0043565			TR14520|c0_g1_i1|m.2536	344	WD40 repeats	229	277	0.46	IPR001680	WD40 repeat	GO:0005515
TR18316|c0_g1_i1|m.3404	208	alpha/beta hydrolase fold	7	177	6.3e-11	IPR013094	Alpha/beta hydrolase fold-3	GO:0008152|GO:0016787		TR112305|c0_g1_i1|m.109573	134		7	82	3.1e-13						TR14520|c0_g1_i4|m.2542	310	WD40 repeats	229	277	0.46	IPR001680	WD40 repeat	GO:0005515
TR18318|c0_g1_i1|m.3405	271		267	271	-					TR112308|c0_g1_i1|m.109574	327		1	143	1.9e-28	IPR018422	Cation/H+ exchanger, CPA1 family	GO:0006812|GO:0015299|GO:0016021	Reactome: REACT_15518		TR14522|c0_g1_i1|m.2544	286		115	174	-
TR18338|c0_g1_i1|m.3412	151	Ribosomal protein S19 signature.	104	128	-	IPR020934	Ribosomal protein S19 conserved site	GO:0003723		TR112309|c0_g1_i1|m.109575	318	AAA domain	76	281	4e-52						TR14522|c0_g2_i1|m.2546	116		3	45	-
TR18339|c0_g1_i2|m.3414	158	Syntaxin / epimorphin family signature.	93	133	-	IPR006012	Syntaxin/epimorphin, conserved site	GO:0005484|GO:0006886|GO:0016020	Reactome: REACT_11184	TR112312|c0_g1_i1|m.109576	141		19	40	-						TR14522|c0_g3_i1|m.2547	101		3	45	-
TR18343|c0_g1_i1|m.3415	194	30S ribosomal protein S10 [rpsJ].	69	171	11.187	IPR001848	Ribosomal protein S10	GO:0003735|GO:0005840|GO:0006412		TR112315|c0_g1_i1|m.109578	115		26	57	5.7e-08	IPR013087	Zinc finger C2H2-type/integrase DNA-binding domain	GO:0003676			TR14523|c0_g1_i2|m.2549	280		1	280	1.1e-79	IPR007231	Nucleoporin interacting component Nup93/Nic96	GO:0005643|GO:0006810
TR18353|c0_g1_i1|m.3418	100		9	88	3.7e-10	IPR029058	Alpha/Beta hydrolase fold			TR112316|c0_g1_i1|m.109579	478		58	446	7.3e-89						TR14526|c0_g1_i1|m.2550	301	Sema domain profile.	1	244	28.482	IPR001627	Sema domain	GO:0005515
TR18354|c0_g1_i1|m.3419	114	Cytochrome c oxidase biogenesis protein Cmc1 like	43	104	9.7e-13	IPR013892	Cytochrome c oxidase biogenesis protein Cmc1-like			TR112318|c0_g1_i1|m.109586	180	Ubiquitin carboxyl-terminal hydrolase	12	163	3.5e-18	IPR001394	Peptidase C19, ubiquitin carboxyl-terminal hydrolase	GO:0006511|GO:0036459			TR14536|c0_g1_i1|m.2554	122		64	116	1.57e-16
TR18356|c0_g1_i1|m.3420	499	V-type ATPase 116kDa subunit family	1	477	2.4e-208	IPR002490	V-type ATPase, V0 complex, 116kDa subunit family	GO:0015078|GO:0015991|GO:0033179		TR112321|c0_g1_i1|m.109587	99		42	71	1.1e-08	IPR013087	Zinc finger C2H2-type/integrase DNA-binding domain	GO:0003676			TR14536|c0_g1_i2|m.2555	122	Oxysterol-binding protein	70	119	9.3e-09	IPR000648	Oxysterol-binding protein
TR18391|c0_g1_i1|m.3429	103		6	93	1.39e-05					TR112323|c0_g1_i1|m.109588	153		7	151	0.0005	IPR013762	Integrase-like, catalytic core	GO:0003677|GO:0006310|GO:0015074			TR14541|c0_g1_i1|m.2558	144		25	144	6.4e-34
TR18399|c0_g1_i1|m.3435	113	Ribosomal protein S26e	1	103	3.7e-54	IPR000892	Ribosomal protein S26e	GO:0003735|GO:0005622|GO:0005840|GO:0006412		TR112324|c0_g1_i1|m.109591	164		1	17	0.00018	IPR013087	Zinc finger C2H2-type/integrase DNA-binding domain	GO:0003676			TR14545|c0_g1_i1|m.2563	228		18	228	5.3e-128	IPR001189	Manganese/iron superoxide dismutase	GO:0004784|GO:0006801|GO:0046872|GO:0055114	MetaCyc: PWY-6854
TR1845|c0_g1_i1|m.3451	103	TBC/rab GAP domain profile.	1	49	9.047	IPR000195	Rab-GTPase-TBC domain			TR112325|c0_g1_i1|m.109592	171		32	60	5.3e-14	IPR013087	Zinc finger C2H2-type/integrase DNA-binding domain	GO:0003676			TR14546|c0_g1_i1|m.2564	217		83	201	2.9e-37	IPR015422	Pyridoxal phosphate-dependent transferase, major region, subdomain 2	GO:0003824
TR18457|c0_g1_i1|m.3447	148		8	119	2.88e-33	IPR002778	Signal recognition particle, SRP19 subunit	GO:0006614|GO:0008312|GO:0048500		TR112331|c0_g1_i1|m.109594	106		4	98	4.2e-08	IPR020683	Ankyrin repeat-containing domain				TR14550|c0_g1_i1|m.2566	164	Osteopetrosis-associated transmembrane protein 1 precursor	82	164	8.3e-13	IPR019172	Osteopetrosis-associated transmembrane protein 1 precursor
TR18460|c0_g1_i1|m.3452	300		166	293	4.9e-26					TR112338|c0_g1_i1|m.109597	218	Translational (tr)-type guanine nucleotide-binding (G) domain profile.	14	218	40.8	IPR000795	Transcription factor, GTP-binding domain	GO:0003924|GO:0005525			TR14550|c1_g1_i1|m.2567	171		1	148	4.6e-37
TR18472|c0_g1_i1|m.3462	153	HIT zinc finger	113	140	2e-08	IPR007529	Zinc finger, HIT-type			TR112344|c0_g1_i1|m.109601	285	Very large inducible GTPASE (VLIG)-type guanine nucleotide-binding (G) domain profile.	100	285	82.124	IPR030383	Very large inducible GTPASE (VLIG)-type guanine nucleotide-binding (G) domain	GO:0005525			TR14559|c0_g1_i1|m.2571	160	SURF1 family	66	139	1.1e-19	IPR002994	Surfeit locus 1/Shy1	GO:0016020
TR18480|c0_g1_i1|m.3464	348		188	299	4.2e-27	IPR015943	WD40/YVTN repeat-like-containing domain	GO:0005515		TR112345|c0_g1_i1|m.109604	411		194	222	-						TR14564|c0_g1_i1|m.2572	271		163	258	8.6e-19	IPR012677	Nucleotide-binding alpha-beta plait domain	GO:0000166
TR18486|c0_g1_i1|m.3466	456	Epidermal growth factor-like domain.	368	414	62	IPR000742	EGF-like domain	GO:0005515		TR112355|c0_g1_i1|m.109605	594	Calcium-binding EGF-like domain signature.	113	137	-	IPR018097	EGF-like calcium-binding, conserved site	GO:0005509			TR14569|c0_g1_i1|m.2574	153		48	115	2.38e-05
TR18491|c1_g1_i1|m.3469	133	L27 domain profile.	30	88	14.471	IPR004172	L27 domain	GO:0005515		TR112358|c0_g1_i1|m.109611	189		3	157	2.1e-16						TR14573|c0_g1_i1|m.2577	110		8	87	4.18e-09	IPR001473	Clathrin, heavy chain, propeller, N-terminal	GO:0005198|GO:0006886|GO:0016192|GO:0030130|GO:0030132	Reactome: REACT_11123
TR18495|c0_g1_i2|m.3473	116	Retinal tissue protein	18	111	4.3e-40	IPR018737	Protein LIN52	GO:0006351|GO:0007049|GO:0070176		TR112360|c0_g1_i1|m.109613	286	Animal peptidoglycan recognition proteins homologous to Bacteriophage T3 lysozyme.	2	73	0.00039	IPR006619	Peptidoglycan recognition protein family domain, metazoa/bacteria	GO:0008270|GO:0008745|GO:0009253			TR14577|c0_g1_i1|m.2578	426		305	326	-
[truncated: 31,695 more rows]

## Sheet: Table_S3
Table S3. Codon usage of transcriptome in three species.
		B. pettiboneae			Lepidonotpodium sp.			H. imbricata
		8077643	‰	RSCU	26753983	‰	RSCU	7825093	‰	RSCU
[truncated: 65 more rows]

## Sheet: Table_S4
Table S4. List of positive seletion genes from pair-wise comparison of three species of scale worms.
[truncated: 124 more rows]

[truncated: 3 more sheets: Table_S5, Table_S6, Table_S7]
